# Supplementary material for: Slug regulates the Dll4-Notch-VEGFR2 axis to control endothelial cell activation and angiogenesis
Source: Nat Commun. 2020 Oct 26;11:5400. doi: 10.1038/s41467-020-18633-z (PMC7588439; doi:10.1038/s41467-020-18633-z)
Supplement: Supplementary file 4 — Supplementary Data 1 [file 41467_2020_18633_MOESM4_ESM.xlsx]

## Sheet: Day2OEvsGFP
Gene Name	RPKM	log2FoldChange	pvalue
SNAI2	21484.8	7.50231	5.24906e-247
APLNR	6439.27	4.64459	2.66506e-208
COL3A1	17587.2	4.57864	1.16779e-166
MEGF6	974.123	-4.4564	1.28436e-157
CLU	9152.51	-4.73899	1.48141e-118
ABCA3	443.473	-4.87501	4.5255e-99
APOD	390.552	4.61405	7.30603e-93
BMX	1309.35	-2.41835	7.59327e-84
GBGT1	303.782	-3.6341	1.99866e-83
C8orf4	1382.61	-2.93257	3.15616e-73
HAPLN3	1149	-2.5716	1.57223e-72
PTPRF	1167	-4.53649	2.78207e-72
ACP5	700.133	-3.15463	1.52537e-68
SYNGR2	906.192	-2.86301	4.15655e-68
AGPAT3	782.004	-2.22696	4.01686e-60
LINC00607	920.633	-3.20326	2.63021e-57
NEURL1B	493.658	4.45072	1.26841e-55
NPAS2	916.194	-2.76446	6.33985e-55
TSPAN7	1283.5	-3.06021	2.16237e-54
FOXP4	298.987	-3.33106	1.44733e-53
CYFIP2	238	-4.30076	1.58776e-53
IFI27	882.258	-3.5111	5.93696e-52
TPD52	125.659	-5.23474	1.79275e-51
GNG2	354.17	4.62729	4.08014e-51
TNFRSF11A	208.492	-3.13653	3.01575e-50
NDRG4	1688.77	-2.38569	9.24648e-50
CACNG7	301.241	3.91727	1.20177e-49
LIMS2	407.93	-2.79195	5.58278e-49
UCHL1	2045.57	-2.63779	3.38241e-48
AIF1L	117.724	-4.44811	1.82884e-47
FAM174B	1243.8	-1.53741	2.34344e-46
PCSK1	240.017	3.34363	4.65884e-44
EDN1	5259.86	-2.35241	9.02177e-43
MGP	23248.6	-2.67924	9.96924e-43
RTN3	1841.88	-1.55528	1.97211e-42
NTN4	910.559	-2.79105	7.20775e-41
CDKN2B	300.184	2.8311	3.01865e-40
EDNRB	410.013	2.37272	3.73483e-40
ENPP4	183.576	-4.08144	4.16983e-40
TUSC3	993.673	1.65081	5.02024e-40
WFS1	2545.45	1.78406	5.63666e-40
NR4A1	434.971	-2.41013	6.55856e-40
APOL1	1107.36	-1.89436	1.13395e-37
SH3GLB2	398.303	-1.96489	5.90185e-37
ART4	394.032	-2.83502	1.34519e-36
GMPR	447.982	-2.04213	2.1128e-36
SIRPA	880.052	-1.82851	2.53156e-36
SPTBN2	111.545	-3.42337	7.13939e-36
CXCR7	1244.49	-3.42588	1.70697e-35
AGRN	2557.23	-1.99135	1.89694e-35
XYLT1	530.536	2.38204	4.68777e-35
PODXL	7034.35	-1.55031	5.18985e-35
TMEM123	5251.58	-1.01816	1.85033e-34
HGF	271.647	2.9207	7.89619e-34
CARD11	212.971	-2.58195	3.06623e-33
SLC27A3	1856.23	2.05717	3.53588e-33
RND1	186.151	-4.07729	1.42189e-32
PLA1A	117.043	-4.28706	5.40689e-32
TMEM106C	417.958	-1.96599	9.8272e-32
BST2	887.774	-2.38651	3.06799e-31
CSF2RB	1495.42	-1.33752	5.57725e-31
SYT11	935.918	-1.70842	5.61553e-31
FUCA1	94.8932	-3.22098	7.60997e-31
ARVCF	315.697	-1.88082	7.50225e-31
P4HTM	200.95	-2.52617	1.35679e-30
EXOC6	1367.7	-1.42705	1.48017e-30
HMGCS1	1535.28	1.69498	2.43856e-30
SHC2	140.036	-3.6368	3.44354e-30
FBXO25	151.011	-2.47857	4.24176e-30
BVES	439.826	1.66321	5.60693e-30
LRRC4B	127.944	3.34237	6.36433e-30
ADIRF	148.845	-3.496	7.14956e-30
SLC25A23	521.797	-1.64047	1.03313e-29
ALCAM	1363.78	-2.48079	1.01936e-29
GPR126	2275.96	-2.16432	1.06437e-29
GCNT2	169.773	-2.90755	2.51889e-29
LTBP2	4868.7	-1.78299	3.77599e-29
ABR	1297.39	-1.19682	3.86344e-29
UNC5A	95.6179	4.35241	4.64972e-29
SERPINB9	1829.48	-1.49013	5.99464e-29
UBE2L6	442.412	-1.72067	8.24459e-29
CHN1	359.384	-2.00899	9.19316e-29
PDGFD	156.327	-2.29665	1.73938e-28
NOSTRIN	313.787	2.95028	7.15421e-28
MVP	4213.43	-1.29985	8.73411e-28
SLC25A29	830.53	-1.8146	1.31299e-27
TNFRSF21	471.515	-1.59369	6.33299e-27
HES2	98.9947	-3.61633	6.61678e-27
PARP12	505.655	-1.58451	8.45464e-27
TCN2	1604.15	-1.81641	1.00579e-26
C1orf115	594.981	-1.70903	1.62115e-26
GYPC	447.682	2.25998	1.75734e-26
SLAIN1	42.5811	-4.27108	4.21825e-26
PIK3IP1	341.994	-1.63457	7.33505e-26
PCBD1	298.494	-1.74551	1.35026e-25
CLIP4	162.42	-2.11555	1.61913e-25
TM7SF3	961.918	-1.5292	1.71591e-25
MATN2	446.744	-2.72214	1.76458e-25
GPR146	118.631	-3.09864	1.88696e-25
IL16	140.289	2.49589	1.97226e-25
LRP5	1567.52	-1.86105	2.19324e-25
ARHGEF40	778.208	1.5239	2.48388e-25
RPS6KA2	2333.37	-1.57058	6.21241e-25
TM6SF1	522.451	-2.03244	6.264e-25
ATP6V0E2	215.451	-3.01288	1.21113e-24
LRIG1	483.466	-1.65631	1.94421e-24
HES4	106.034	-2.57625	4.22985e-24
VWF	77867.3	-1.26145	4.92695e-24
EPHB1	134.099	2.56892	6.07992e-24
MOBP	102.153	-2.91264	6.22074e-24
ASS1	218.061	-3.2461	6.75003e-24
VAMP8	376.429	-1.4664	7.18398e-24
CHST2	813.048	1.4814	8.75314e-24
LCP2	61.7582	3.37647	1.07623e-23
TMBIM1	2200.26	-1.01225	1.23252e-23
FAM189A2	52.0499	-3.89667	1.67632e-23
SLC38A1	825.89	-1.49206	1.95144e-23
SLC37A1	118.971	-2.40241	2.0443e-23
KCNJ2	291.289	-1.81776	2.09695e-23
FN3K	56.9932	-3.12128	2.50962e-23
CLEC11A	487.568	1.77904	3.52553e-23
TMEM156	129.783	2.78296	7.06527e-23
SNCA	1303.46	-1.12558	7.45439e-23
CPXM1	907.348	2.51846	7.69682e-23
PTGS2	6146.38	-1.70754	9.62726e-23
TUBA4A	167.195	-2.63493	1.04323e-22
DTX4	123.386	2.98951	1.43491e-22
LUM	294.958	3.01392	1.54514e-22
APOL3	1478.03	-1.5472	1.85484e-22
PAK1	258.328	1.74227	3.78678e-22
LOC400456	94.8753	-2.42448	4.11249e-22
ZDHHC2	570.353	-1.33716	4.08896e-22
MANSC1	1146.75	-1.20039	4.29556e-22
POMT1	473.496	-1.21901	4.63378e-22
ERC2	47.2942	-3.38285	5.77191e-22
CYSTM1	286.945	-1.54302	6.16462e-22
TMEM62	119.212	-2.4942	6.82315e-22
GAMT	128.273	-2.22072	7.04829e-22
MAP3K5	206.223	-2.3613	8.10153e-22
IL31RA	74.4245	3.12973	1.38358e-21
LOC643733	131.829	-2.73129	1.77493e-21
LAMA3	51.9052	-3.78424	1.92759e-21
TMOD2	377.715	1.59344	1.9728e-21
OLFM1	158.102	3.11416	2.1416e-21
IDI1	964.159	1.19427	2.19645e-21
EEF1A2	54.4439	-3.97786	2.41888e-21
FLNB	8302.4	-1.14884	2.42876e-21
CDH2	202.696	-2.34309	2.85494e-21
RHPN1	187.533	-2.42527	3.05402e-21
PRICKLE1	897.607	-1.64219	6.06127e-21
BAIAP2L1	106.794	2.14771	7.14175e-21
MAP2	285.083	-1.83012	7.88422e-21
FAM124B	904.938	-1.44187	7.90962e-21
ATP9A	907.114	-1.56717	9.5923e-21
MEOX2	90.7432	2.97962	1.20217e-20
DENND3	587.07	-1.1859	1.4706e-20
COL6A2	3291.73	2.35756	1.77237e-20
GIPC2	388.686	-1.89293	1.77536e-20
APOA1BP	753.734	-1.17556	1.8056e-20
ZMIZ2	1250.91	-1.29441	1.88728e-20
PLXNB1	586.995	-1.11757	2.12592e-20
VWA1	461.706	2.71435	2.41182e-20
ECHDC2	57.6904	-3.02369	2.40184e-20
SGMS2	350.627	-1.59551	3.3167e-20
ST8SIA6	59.4565	-3.53003	3.38931e-20
SLCO4A1	55.4243	-3.33873	3.60791e-20
IFIH1	217.858	-2.06206	3.63609e-20
RNF144A	1244.17	1.67356	3.69285e-20
PCDH7	354.507	-1.99849	3.72785e-20
FAT3	55.3968	3.01647	3.8817e-20
PLCB4	106.648	-2.45937	4.0716e-20
MMP28	35.1467	-3.73432	4.35797e-20
BIRC3	102.856	-3.24074	5.73852e-20
BACE2	5182.84	1.60381	7.34838e-20
PRDX2	1776.51	-1.27892	8.33384e-20
CCDC109B	364.964	-2.03471	8.56367e-20
CYP51A1	1429.4	1.21051	1.04937e-19
MYO1B	1811.96	1.63453	1.31525e-19
PVRL1	687.988	1.17134	1.3388e-19
ATP8B1	1639.44	-1.70143	1.37853e-19
C17orf58	283.074	-1.38035	1.89667e-19
HEPH	176.126	2.75291	2.31148e-19
PNMAL1	80.6994	-2.60452	2.50136e-19
VAT1L	79.7241	3.24377	2.7056e-19
SAMD12	68.2015	-2.76745	2.75134e-19
FOLH1	313.553	2.31679	2.90533e-19
CC2D1A	336.338	-1.45332	3.25591e-19
ENPP2	80.8166	2.47119	3.36153e-19
C3orf70	111.181	3.26554	3.75555e-19
NPR1	2730.43	1.31285	3.88364e-19
CCDC69	308.591	-2.26741	5.05884e-19
PLCL1	497.42	1.67519	5.11395e-19
ABCA1	211.148	-2.73773	5.78346e-19
THBS1	79777.1	-1.30103	5.89396e-19
CPPED1	791.772	-1.09765	6.78643e-19
CADM4	102.294	-2.63191	7.24595e-19
TMEM246	328.568	2.4554	8.16558e-19
CXCL12	247.378	2.7147	9.0766e-19
BCAM	702.13	-1.68772	9.38123e-19
TSPAN12	970.711	1.277	1.37403e-18
CMIP	3024.02	-1.22055	1.73816e-18
TBXAS1	90.1263	2.31713	2.1648e-18
DHRS3	393.362	-2.74234	2.25084e-18
ITGA10	1335.96	-2.22352	2.43369e-18
PLEK2	117.63	1.98899	2.42995e-18
SERPINE1	24292.8	-1.46089	2.4586e-18
PLEKHA6	76.2602	-2.84231	2.46497e-18
MTSS1L	803.033	0.995232	2.49758e-18
BCL2L1	956.699	-1.01753	2.52652e-18
IKBKB	716.952	-1.1988	2.76852e-18
NRARP	552.707	-1.52919	3.51586e-18
ZSWIM5	45.6851	-3.08914	4.02574e-18
ANXA3	139.964	-3.25246	4.16775e-18
THEM6	373.055	-1.7872	5.23151e-18
RHOBTB3	1575.28	1.38913	5.36833e-18
LTA4H	3310.48	-1.07556	5.49104e-18
SYNPO	5089.07	-1.27206	5.73816e-18
SPINT2	52.4185	-3.49968	5.79597e-18
GLIS2	177.961	-1.90976	5.89401e-18
LYPD1	24.2393	-3.68415	5.97899e-18
UBXN2B	76.5876	-2.72501	7.01123e-18
DHH	60.2443	-2.73752	8.8874e-18
SLC9A3R2	1679.97	-1.69869	9.52204e-18
BMP4	380.657	-2.08813	1.19449e-17
OSBPL10	891.241	1.49857	1.28647e-17
HSPG2	63397.8	-1.27789	1.50869e-17
PTGR1	1142.63	-0.913764	1.67744e-17
BBC3	246.518	-1.34877	1.74543e-17
WIPF1	1278.02	1.25141	1.80724e-17
RNPEPL1	944.238	-1.17869	1.83387e-17
COLEC12	2117.64	1.37104	1.99516e-17
KRT19	47.0438	-2.93249	3.13519e-17
IGFBP2	622.906	-3.39731	3.44078e-17
SPNS2	1557.57	-1.67509	3.71174e-17
HAGH	279.412	-1.2707	4.16453e-17
CFB	77.9379	-2.62503	4.37324e-17
ERAP1	1288.47	-1.29737	4.4137e-17
GPR143	186.674	-1.71225	4.81731e-17
CCDC125	70.0803	-2.26368	5.40763e-17
NFE2L3	741.992	-1.82102	5.58235e-17
KLHL4	404.432	-1.21189	5.90906e-17
FOXC1	942.856	-1.06374	6.25446e-17
FBXO44	163.03	-2.17055	7.19076e-17
SAT1	3452.32	-1.52122	7.74479e-17
DEAF1	597.041	-1.25787	8.03394e-17
H19	73.2186	2.69278	8.30308e-17
FAT1	452.294	-1.82915	8.36578e-17
MEST	119.456	-3.03802	8.81542e-17
ANGPT2	1557.25	2.09187	9.44913e-17
MGARP	46.2575	-3.18423	1.06545e-16
PRDM8	202.627	2.31074	1.07728e-16
GMFG	800.367	1.71908	1.25747e-16
MTMR9LP	547.558	-1.79027	1.30136e-16
KIF21B	348.94	1.5629	1.35814e-16
GJD3	92.5818	-2.37297	1.6667e-16
ANKRD55	229.5	-1.64794	2.04923e-16
AADAT	110.174	1.86559	2.10764e-16
IL4R	1440.57	-1.16518	2.12566e-16
BTG2	1090.76	-1.99628	2.15319e-16
ANGPTL2	1687.88	1.2679	2.25977e-16
DPP7	930.915	-1.26102	2.27123e-16
PHKB	963.094	-1.12441	2.35447e-16
CTXN1	199.713	-2.3872	2.42724e-16
RGS11	71.6662	-2.98457	2.5502e-16
GALNT18	119.554	2.04028	3.17527e-16
MPP4	81.4073	2.59146	3.9692e-16
SMTN	2843.1	1.10319	4.1139e-16
TAP1	337.563	-1.98286	4.20595e-16
RNF144B	1138.59	-1.27828	4.24619e-16
SQSTM1	4335.94	-0.883073	4.31905e-16
PLCD3	423.399	-1.40195	4.95381e-16
CAP2	56.251	-2.76466	5.57941e-16
A4GALT	231.36	-1.72761	8.18027e-16
SQRDL	394.519	-1.85035	1.24299e-15
KAT7	1336.62	-1.42493	1.27974e-15
ZMAT1	162.521	-2.50081	1.45054e-15
DUSP1	4149	-1.54419	1.48723e-15
LAMP3	40.2282	-3.27567	1.74383e-15
SULT1B1	288.113	-2.38995	1.91293e-15
SAMD10	72.5246	-2.19266	1.95626e-15
SMC4	2148.03	1.07396	2.03525e-15
STX11	84.2051	-2.55205	2.20589e-15
LRIG3	1174.95	-1.22608	2.38246e-15
CYP2U1	197.82	-1.42091	2.83011e-15
TNIK	147.363	-1.94477	3.24485e-15
SLC35F2	557.361	-1.39069	3.35828e-15
IGF2	38.0573	3.07568	3.94669e-15
NME3	327.759	-1.67846	4.03514e-15
TNFSF4	219.779	-2.0091	4.0517e-15
ST6GALNAC1	19.834	-3.4046	4.18459e-15
CREB3L1	119.607	2.14854	4.34056e-15
DNAJB4	3066.09	-1.14665	4.39392e-15
MIF4GD	134.537	-1.67982	4.89889e-15
PHLDA3	368.319	-1.1722	5.10018e-15
CTSZ	2338.59	-1.56641	5.27368e-15
ARNTL2	567.572	-1.20192	6.25999e-15
CXXC5	252.119	1.30628	6.45618e-15
EPB41	411.677	-1.43482	6.81427e-15
GPRIN3	69.1112	2.31439	7.23535e-15
VAV3	78.8235	2.22032	7.47468e-15
TP53I11	1871.81	1.31704	7.47262e-15
NOS2	21.6679	3.38409	8.11264e-15
PLA2G4A	1019.84	-1.38611	9.91803e-15
SOD2	689.903	-1.29141	1.03235e-14
AFAP1L1	1830.76	0.842014	1.18373e-14
MLF1	267.208	1.3197	1.19189e-14
CACNG8	295.29	1.92971	1.25315e-14
MALL	2851.53	-1.06555	1.34629e-14
KIAA0895	34.7625	-2.88089	1.38506e-14
PODXL2	85.3053	-2.34288	1.5359e-14
ITGA3	1264.19	-1.64639	1.5568e-14
NBEAL2	1187.99	-1.25889	1.62966e-14
NRG1	93.4036	-2.74859	1.6823e-14
SELP	452.071	-3.35702	1.93855e-14
CYYR1	1075.12	-1.3537	1.9871e-14
PTPN22	110.406	2.64965	2.06325e-14
E2F7	286.757	1.35557	2.05802e-14
UNC13B	709.154	-0.939987	2.15361e-14
KIAA1671	1297.17	-1.19319	2.16705e-14
ABLIM1	2334.21	-1.94561	2.40419e-14
ADORA2A	209.419	-2.36855	2.45038e-14
C15orf52	629.736	-1.22191	2.75422e-14
CEP170B	635.692	-1.58194	2.88177e-14
FAM211A	101.001	-2.06642	3.15921e-14
CD55	3261.91	-1.13041	3.36617e-14
PCDH1	2518.27	-0.758064	3.4943e-14
EFNB2	3249.35	-1.31265	3.71751e-14
SLC48A1	293.402	-1.26225	3.91057e-14
EBF1	93.6507	2.2582	3.93743e-14
GRAMD1A	1982.16	-0.867755	3.97841e-14
AXL	818.331	-1.53569	4.40502e-14
RWDD2A	98.1047	-1.68748	5.12498e-14
GDF6	39.0945	-3.15053	5.29922e-14
DNASE1L3	90.827	2.30845	5.36249e-14
TMEM132A	1343.15	-1.70498	6.35844e-14
HMGCR	1587.51	1.13397	7.42613e-14
SPRED2	275.301	1.41148	7.78755e-14
GPER	49.1341	-2.60176	7.79957e-14
NEDD9	1077.06	-0.879895	7.8758e-14
ICAM2	1060.87	-1.15147	8.03444e-14
CD79B	54.7549	2.31886	8.58746e-14
SEMA3D	47.7776	-2.87804	8.98299e-14
UBA7	624.748	-0.988112	9.39138e-14
CFLAR	2654.04	-1.04489	9.60213e-14
BEND7	110.671	-1.64012	9.88467e-14
SERGEF	82.3527	-2.03738	1.0325e-13
BOC	27.5049	2.9084	1.07081e-13
AMOTL2	1116.11	-0.919482	1.12725e-13
TGM2	22224	-1.29407	1.17125e-13
ACE	1317.54	-2.77117	1.18059e-13
INPP5K	724.597	-1.06718	1.29628e-13
GIMAP6	4266.5	-0.873236	1.50293e-13
GAS6	1303.87	-1.53962	1.50452e-13
SPR	312.695	-1.42783	1.59533e-13
F2RL3	159.931	1.84124	1.80049e-13
LTBP4	1012.18	-1.47572	1.81973e-13
KIFC2	284.52	-1.30969	1.83361e-13
KLHL26	50.2167	-2.30035	2.11573e-13
NES	5960.29	1.27474	2.28994e-13
MBNL3	162.108	1.70484	2.30985e-13
FGF2	437.047	-1.94888	2.34805e-13
FRAS1	60.3644	-2.47185	2.6989e-13
CITED4	56.2351	-2.59482	2.99636e-13
EFEMP1	38621	-1.43675	3.15689e-13
TMEM159	327.06	-1.14272	3.27521e-13
GPR4	830.734	1.23574	3.3232e-13
HIPK2	1499.79	0.949507	3.63299e-13
SPRY1	927.519	1.15574	3.77401e-13
NIPSNAP1	630.214	-1.00182	3.79303e-13
INSIG1	985.521	1.46766	3.86856e-13
RGS3	1546.97	-0.991879	4.19537e-13
ABHD8	74.8431	-1.99088	4.42087e-13
SDPR	4752.92	-1.47661	5.10156e-13
GCA	236.567	-1.20338	5.44421e-13
CCRL1	185.473	-3.19343	5.56809e-13
GIPC3	420.698	1.7788	5.59676e-13
GVINP1	137.566	1.87269	5.89087e-13
CMKLR1	477.122	2.04992	6.35087e-13
TMEM233	29.9736	2.89419	6.65525e-13
CYB561	629.645	-1.41527	6.66028e-13
RAB31	1793.85	0.852445	7.17249e-13
CCDC88C	379.53	-1.94895	8.09638e-13
2015-03-02	596.093	-0.873638	8.62211e-13
DCN	776.473	1.83884	9.22428e-13
LAP3	1958.59	-0.957707	9.9867e-13
ROBO3	278.448	-1.49993	1.01251e-12
CLEC2B	382.046	1.15124	1.01818e-12
EPB41L3	1873.98	-0.864425	1.10924e-12
TLL1	184.799	1.93608	1.16031e-12
MYEF2	412.079	-1.94549	1.15767e-12
EPHA2	1483.42	-1.2397	1.24909e-12
TFPI	10325	-0.886265	1.26281e-12
IVNS1ABP	2644.5	0.912572	1.41244e-12
ANKRD33B	132.874	-2.18114	1.45654e-12
TMEM129	496.077	-0.914161	1.65233e-12
NEIL1	167.071	-1.59839	1.69433e-12
PIEZO2	2704.69	1.74285	1.84826e-12
FYN	2455.66	0.744683	2.15198e-12
TMEM25	140.084	-2.24557	2.34541e-12
GRIK5	17.6931	-3.05951	2.39134e-12
ITGB5	2373.02	0.901709	2.47774e-12
ANO8	122.931	-1.49245	2.53717e-12
SEMA7A	193.918	-1.39101	2.93722e-12
ZNF581	363.243	-1.13232	2.96746e-12
SQLE	1434.91	1.3637	3.10757e-12
ANKRD1	1013.82	-2.67902	3.39283e-12
PHKA1	73.1992	-2.1308	3.565e-12
GYG1	946.21	-0.735508	3.64213e-12
PDGFRL	111.637	-2.54201	3.67994e-12
SLC24A6	462.387	-0.9159	3.73353e-12
AUTS2	381.255	1.00238	3.79248e-12
CTNNB1	7639.74	-0.707175	3.81779e-12
C1orf54	300.297	-1.1867	3.8352e-12
TNFRSF19	99.0059	2.23678	4.17694e-12
ZFP36L2	3404.43	-1.04953	4.19522e-12
PLOD2	2080.62	-1.1668	4.5905e-12
GPD1L	266.277	-1.42503	4.68299e-12
SCARB1	383.309	-2.04797	4.68957e-12
GALNT10	928.689	-0.769463	4.84566e-12
BMP6	3166.87	-0.706496	5.00249e-12
GDF15	933.54	-1.58119	5.01977e-12
IL18R1	620.737	-1.21779	5.07664e-12
VCAM1	916.666	-2.81657	5.11486e-12
CAST	2456.26	-0.626541	5.43782e-12
GPR124	2698.81	-1.00049	5.48298e-12
SGSH	854.607	-0.873381	5.59461e-12
PIGZ	120.94	-1.55202	5.67126e-12
RAMP2	1554.22	-1.52826	5.74498e-12
PIK3CD	118.681	-1.47129	5.76457e-12
EBP	570.612	1.06747	6.48291e-12
RAPGEF1	1817.18	-0.779627	6.62567e-12
SP8	96.2157	-2.39676	6.8489e-12
MX1	191.318	-2.25577	7.63036e-12
LDLR	1721.89	1.27268	8.10713e-12
SPSB1	622.205	-0.947789	8.53308e-12
NSMCE1	322.183	-1.0736	8.58505e-12
SLIT2	157.769	-1.7082	8.67271e-12
C6orf141	53.1573	2.05318	9.25989e-12
TFEB	93.1274	-1.70247	9.26006e-12
PARP10	469.445	-0.987295	9.31065e-12
GAL	55.7676	2.12962	1.01591e-11
2015-03-02	147.915	-1.67154	1.0768e-11
UNC13D	175.268	-1.78739	1.13998e-11
CKAP2L	203.653	1.29486	1.17254e-11
RALGAPA2	1377.43	-1.24747	1.24679e-11
SLC44A5	57.221	-2.21294	1.2584e-11
LOXL1	159.388	-2.14379	1.31081e-11
SLC29A1	4235.53	-0.965558	1.31375e-11
WDFY4	67.6448	-2.68023	1.45226e-11
SLC2A11	38.639	-2.42336	1.52791e-11
NPDC1	2326.76	-1.19849	1.53168e-11
EMP1	8616.31	0.874794	1.62951e-11
ADAMTS9	3841.01	1.12455	1.70464e-11
DCLK1	51.9829	-2.64972	1.83656e-11
CNKSR3	322.418	-1.41393	2.0336e-11
SOGA3	30.8968	2.48445	2.07101e-11
KLF4	4426.85	-1.58412	2.09826e-11
GUCY1A3	175.1	-2.97394	2.13082e-11
ADCY6	989.399	-0.758309	2.16649e-11
AHNAK2	1228.24	-2.54579	2.29958e-11
EMILIN1	642.185	1.65156	2.35132e-11
ITGA1	401.454	1.81677	2.40233e-11
JAG2	1917.52	-1.34743	2.52407e-11
COL18A1	16853.9	-0.765865	2.58938e-11
ACSL5	294.596	1.20024	2.60847e-11
CYB5B	2644.78	0.638537	2.77265e-11
ICA1	679.554	-1.02508	2.82453e-11
BRE-AS1	30.2508	-2.46896	2.86936e-11
FOXF1	77.3545	-2.42532	2.93339e-11
NRGN	577.689	1.13003	3.08768e-11
ABCG2	663.952	-1.92588	3.19084e-11
STIM2	951.236	0.993567	3.25728e-11
ZNF641	41.6446	-2.34656	3.66303e-11
TRIM46	124.531	-1.38508	3.68439e-11
LOC284837	23.0028	-2.65538	3.70574e-11
PLAT	1194.68	-1.41112	3.69983e-11
MECOM	1347.39	-0.727007	4.02292e-11
DTL	339.284	1.22017	4.22674e-11
SLC41A2	73.774	-1.84875	4.2738e-11
PLXNA4	372.214	-1.87932	4.31428e-11
ZNF664	1527.06	-0.71188	4.74153e-11
C11orf80	130.071	-1.57113	5.17422e-11
FZD3	40.9612	-2.16852	5.38629e-11
IFITM1	106.766	-1.9767	5.89619e-11
ARHGEF37	183.63	-1.8861	6.37196e-11
MAP3K8	94.0842	-1.48004	6.61841e-11
IL4I1	101.207	-2.04148	6.64237e-11
BLVRA	235.837	-1.53824	6.66228e-11
KRT18	1494.83	0.812448	6.7359e-11
PCSK6	58.3064	2.57215	6.76442e-11
LEF1	18.4416	2.78046	6.82396e-11
SRC	400.59	-0.939096	6.89433e-11
SORT1	749.342	1.41393	6.95299e-11
ITGAV	6472.63	-0.937698	7.06577e-11
MYCL1	36.5674	-2.23463	7.7791e-11
DNASE2	426.146	-1.72206	7.85258e-11
RRM2B	1143.84	-1.2298	8.2874e-11
CTHRC1	1141.93	1.55655	8.36557e-11
RNF208	36.3397	-2.42457	8.44794e-11
TTC39A	98.6283	-1.75257	8.5059e-11
SPOCD1	498.863	1.29447	9.54963e-11
KIAA1644	60.1904	2.39021	9.7068e-11
MPST	696.977	-1.1475	9.8372e-11
TOR4A	1049.2	-0.732126	1.05848e-10
ACADVL	3929.92	-0.620848	1.09262e-10
NINJ1	304.028	-1.11426	1.11794e-10
PODN	14.622	-2.8382	1.17642e-10
NAV1	2619.56	0.627255	1.23254e-10
HNMT	258.145	1.14246	1.2829e-10
KDELC2	1288.01	0.848336	1.28655e-10
CPED1	69.1153	1.9675	1.32254e-10
RUNX1T1	576.039	-1.16391	1.33207e-10
CASC5	296.044	1.35586	1.37762e-10
ALS2CL	214.707	-1.42643	1.45411e-10
RNF41	648.726	-0.862156	1.47744e-10
SLC47A1	43.8983	-2.11928	1.48153e-10
SOX13	1061.67	-0.771729	1.52212e-10
TIAM1	26.7502	2.40509	1.53525e-10
KCTD3	1326.7	0.752788	1.55355e-10
SLC25A15	345.532	1.05485	1.69625e-10
NRG3	433.195	-0.941294	1.71907e-10
CSF1	1031.06	-1.13162	1.86312e-10
ZNF366	125.079	1.46975	1.86846e-10
ALDH1A3	95.0364	-2.2713	1.90617e-10
C1QTNF1	137.414	-1.48672	1.99129e-10
PDLIM5	2662.11	-0.851469	2.08363e-10
TMEM170B	46.1632	-2.09804	2.11349e-10
KLF2	4266.15	-0.735454	2.13709e-10
SKP2	473.947	0.806827	2.27719e-10
RENBP	77.7942	-1.69932	2.33132e-10
TNFRSF10D	4749.57	1.20001	2.34693e-10
ASRGL1	502.98	-0.855195	2.37231e-10
TST	343.461	-1.28846	2.48061e-10
NFKB2	701.022	-0.856595	2.49516e-10
PLEKHA7	16.0815	-2.77171	2.50475e-10
MEDAG	400.475	-1.28739	2.53535e-10
CDH24	325.046	-0.99069	2.61335e-10
CDKN1A	2832.08	-0.889476	2.70595e-10
SP6	110.248	2.07001	2.84579e-10
HMGB1	11370.6	0.902996	2.99631e-10
METTL7A	325.025	-1.07063	3.01092e-10
SEMA4D	85.1566	-1.95816	3.00718e-10
HSPA4L	67.2663	-2.21862	3.10464e-10
TPM4	21889.6	0.632673	3.10344e-10
MARCKS	10355.8	0.921161	3.15919e-10
KIF21A	77.637	-1.57645	3.49259e-10
TRANK1	267.56	-1.05078	3.55897e-10
ZHX2	167.1	-1.21013	3.57228e-10
WDR47	431.22	-0.916308	3.61598e-10
FZD6	984.749	-1.14326	3.64649e-10
SLC7A6	986.861	-0.808699	3.6632e-10
SRRM3	121.388	1.6143	3.73599e-10
ERI1	600.171	0.931629	3.87604e-10
KIAA1211	245.265	-1.67414	3.94118e-10
UBD	92.98	-2.20801	4.06784e-10
TM7SF2	70.5615	-1.68312	4.07651e-10
HIC1	369.713	1.08864	4.09942e-10
BCL9L	793.474	-0.691637	4.13062e-10
TMEM38A	33.0894	-2.32804	4.19979e-10
SLC12A4	670.406	-0.901262	4.2828e-10
MBP	31.0511	-2.6334	4.32941e-10
RANBP17	265.432	1.22146	4.32381e-10
MYL6B	904.887	-0.722958	4.37866e-10
SAMHD1	214.925	-1.45151	4.47774e-10
MPP1	698.338	0.801102	4.56909e-10
MAN2A2	849.806	-0.717951	4.61584e-10
C14orf1	855.806	0.697613	4.70768e-10
FZD8	265.346	-0.971479	4.72274e-10
PPP1R35	184.599	-1.07996	5.09531e-10
USP13	594.185	0.849009	5.21094e-10
C1RL	601.855	-1.03949	5.37137e-10
AATK	21.4514	-2.56431	6.00625e-10
ATXN10	1702.12	0.605703	6.45313e-10
TRAK1	998.231	-0.89382	6.99819e-10
RBM24	140.99	1.84568	7.00743e-10
CCND1	3392.26	0.756661	7.04822e-10
FCN3	521.695	1.77718	7.17571e-10
C17orf103	179.907	-1.13695	7.27917e-10
ANO5	26.862	-2.69867	7.32619e-10
MMP2	19197.9	-0.6937	7.37782e-10
HAT1	855.244	0.775674	7.4007e-10
BTG1	2848.76	-0.663901	7.4523e-10
FLNC	2838.97	-1.46159	7.59145e-10
NAAA	154.154	-1.24486	7.61289e-10
SMO	120.812	-1.73455	8.67148e-10
GADD45B	377.166	-1.59054	9.26819e-10
SH3BP4	1181.67	-0.616135	9.2553e-10
SULF1	1831.3	-2.69336	9.79063e-10
FRMD5	33.855	-2.55978	9.82282e-10
EMP2	577.19	1.34927	9.90711e-10
KIF14	280.347	1.27027	1.01554e-09
ITPRIPL1	32.9302	2.24237	1.0745e-09
PBXIP1	1266.24	-1.01183	1.1741e-09
B3GNT2	487.236	-1.01174	1.25846e-09
EPB41L2	1691.54	0.90149	1.26638e-09
C4orf21	167.772	1.17187	1.30443e-09
ZFAS1	1334.38	-0.727724	1.40571e-09
CAMK1	223.341	-1.05197	1.41821e-09
OPTN	1726.88	-0.899594	1.42748e-09
SHANK1	64.4926	1.72691	1.44792e-09
GRB14	206.279	-1.44191	1.4903e-09
KIAA1244	227.259	-1.87828	1.51847e-09
CASP4	855.328	-0.91805	1.574e-09
BRCA2	179.523	1.33027	1.59237e-09
ZBED3	30.0587	-2.23108	1.61369e-09
MMRN2	10188.8	-0.757592	1.61499e-09
CABLES1	595.469	-0.81009	1.63932e-09
CCDC104	502.409	-0.730405	1.78989e-09
SPDL1	605.968	1.00688	1.81302e-09
HEY1	585.182	-1.43338	1.85703e-09
TACSTD2	244.296	-1.39208	2.07435e-09
SLC41A1	634.278	0.778971	2.2012e-09
SLC46A3	115.797	-2.13161	2.23937e-09
CENPH	249.695	1.14281	2.49968e-09
ITPRIPL2	1109.05	0.769736	2.54878e-09
ARID5A	420.714	-0.994865	2.66529e-09
NRBP2	728.914	-0.924395	2.70625e-09
CROT	251.23	-1.42022	2.74432e-09
PRKAR1A	8695.73	0.766446	2.75708e-09
FAM107A	519.696	0.778821	3.05261e-09
DKK3	1775.29	-1.30116	3.19976e-09
GALNT14	103.845	2.20635	3.39276e-09
LYVE1	7808	2.12779	3.42431e-09
YWHAH	2693.88	0.546745	3.46125e-09
FANCD2	296.396	1.07563	3.45761e-09
CTNNAL1	1206.73	-0.914975	3.47852e-09
SLC1A5	2059.51	0.865584	3.71241e-09
AIFM2	71.3654	-1.71404	3.75348e-09
CAP1	5890.8	0.578106	3.7863e-09
DNASE1L1	631.207	-1.30539	3.82467e-09
NEDD1	713.378	0.723614	3.82509e-09
SIRT7	162.409	-1.09	3.87709e-09
MYOM3	61.7375	-1.69784	3.88533e-09
CCDC90A	445.644	0.776717	3.96072e-09
HTR1B	77.0283	-2.14912	3.97752e-09
CCDC106	199.75	-0.975531	4.1553e-09
C7orf61	54.168	1.85394	4.26438e-09
PFN2	1492.71	-0.839673	4.26113e-09
MCM3	1601.92	0.892194	4.33275e-09
PLAC9	89.6328	-2.24798	4.3458e-09
TJP2	1631.61	-0.771518	4.39904e-09
NEGR1	79.3183	-1.68108	4.54009e-09
RASSF7	99.0363	-1.34628	4.76318e-09
GLT8D2	242.564	1.13645	4.78952e-09
BTK	16.198	-2.61959	4.79799e-09
ATP1A1	6270.38	-0.70154	4.91011e-09
NFATC1	560.279	-0.744073	4.97928e-09
DAAM1	924.821	0.871527	4.99695e-09
ICOSLG	71.2227	-2.21831	5.03288e-09
VPS13A	666.598	-1.2319	5.10381e-09
ASPH	2611.5	0.975862	5.17436e-09
TUBA1B	12486.7	0.986	5.26079e-09
KCNJ2-AS1	52.8881	-1.82308	5.35643e-09
RGS7BP	248.369	1.09882	5.51396e-09
HHIP-AS1	500.195	-1.05393	5.53375e-09
SPIN4	195.339	1.08668	5.54498e-09
ZNF772	84.3622	-1.33646	5.93815e-09
GRK5	1259.8	0.664752	6.01574e-09
FDFT1	2018.75	0.91331	6.06525e-09
ALDH2	2504.84	-0.688785	6.20478e-09
JMY	343.29	-0.941404	6.37695e-09
NID2	1974.45	1.57369	6.51492e-09
CIT	351.364	1.24475	6.805e-09
CADM1	18.1462	-2.44154	6.96477e-09
PALMD	2393.95	-0.863021	7.50493e-09
ACVR1B	548.008	-0.824492	7.49937e-09
COMMD7	718.447	-0.815802	7.59089e-09
CTSD	3923.22	-0.612922	7.7721e-09
TMEM184B	1686.92	-0.612442	7.89408e-09
PIEZO1	4269.53	-0.734344	7.98095e-09
PTPN7	52.4299	2.39912	8.06911e-09
DSN1	408.168	0.996618	8.0979e-09
KNTC1	487.445	0.841985	8.1454e-09
IL18BP	248.631	-1.45058	8.24361e-09
DPYSL2	3082.86	0.712639	8.63596e-09
FN1	94336.2	-0.830513	8.73251e-09
PRKDC	4340.09	0.598875	8.97224e-09
FDXR	270.622	-1.25354	9.04459e-09
ARHGAP25	35.2174	2.00294	9.13919e-09
SUN1	2283.29	-0.685756	9.26814e-09
TNFRSF14	389.173	-1.01681	9.49472e-09
HBEGF	276.713	-1.31374	9.78665e-09
CDC7	231.135	0.972498	1.00509e-08
NRK	49.3419	-1.94474	1.01317e-08
C4orf32	1730.83	0.735178	1.01231e-08
NUP160	1006.97	0.846281	1.03576e-08
BMF	377.132	-1.18724	1.04245e-08
LOXL1-AS1	38.8376	-2.45479	1.06723e-08
PTTG1IP	6414.8	-0.627218	1.07391e-08
MOB2	517.557	-0.806702	1.07931e-08
WARS	3673.74	-1.05294	1.09373e-08
CLCN4	235.163	0.932878	1.18672e-08
RACGAP1	463.641	1.02156	1.19492e-08
TRAPPC9	352.008	-0.921252	1.21136e-08
RILPL2	407.78	-1.21253	1.25041e-08
ARHGAP1	1440.87	0.58577	1.25355e-08
MAFK	179.67	-1.21474	1.25808e-08
PRICKLE4	244.141	-1.88135	1.28198e-08
COBLL1	232.112	-1.39938	1.35525e-08
SNAPIN	338.777	-0.817607	1.40509e-08
FAM198B	11073.4	-1.02629	1.5275e-08
RCSD1	21.5176	2.47103	1.53844e-08
RSU1	1862.4	0.643751	1.55833e-08
GBP2	2009.25	-0.754873	1.57321e-08
NRIP3	324.429	1.03736	1.58632e-08
NUP93	1110.53	0.624759	1.62874e-08
NIPAL3	359.699	-1.15145	1.67509e-08
KIAA1598	382.921	-1.30693	1.69124e-08
MAFB	810.318	1.38267	1.75946e-08
TTC21B	475.14	0.880057	1.78307e-08
RASSF4	80.1441	-1.55038	1.79199e-08
CDC42EP2	718.099	1.01045	1.97341e-08
TMEM35	189.881	-1.65049	2.00331e-08
LRSAM1	362.745	-0.742672	2.00254e-08
ITSN2	515.655	-0.880276	2.01388e-08
AKNA	238.828	-0.93762	2.02669e-08
MGAT4A	866.283	-1.51011	2.09593e-08
MKNK2	2392.08	-1.03181	2.11412e-08
SLC40A1	1163.58	-1.31463	2.11938e-08
MANBA	213.149	-1.05392	2.12983e-08
CELSR2	18.0532	-2.34973	2.13944e-08
C9orf64	129.353	1.15147	2.16574e-08
LDLRAD2	154.529	-1.1905	2.18909e-08
KIAA1377	197.26	-0.942894	2.22679e-08
PRSS3	174.758	-1.79703	2.23929e-08
E2F5	42.638	-1.72155	2.28314e-08
PLK3	373.776	-0.89272	2.32647e-08
MAGI1	570.44	-1.0157	2.38868e-08
CHORDC1	712.225	0.682083	2.44182e-08
ITGA11	99.0841	2.00269	2.5557e-08
DKK2	28.193	-2.50039	2.57437e-08
SLC12A7	746.336	-0.877026	2.59128e-08
KCNG1	102.569	1.42484	2.66647e-08
COL15A1	81.2715	2.12456	2.68354e-08
SLC22A23	461.758	1.14961	2.70442e-08
TMEM154	217.258	1.33931	2.77038e-08
ACAT2	463.64	1.3691	2.76962e-08
HMCN1	394.472	-1.03709	2.76841e-08
CA13	93.2594	1.30045	2.79062e-08
MEF2C	1907.53	0.939966	2.94259e-08
HSD17B2	41.3099	2.2267	3.02466e-08
SLC6A8	444.136	-0.887444	3.27025e-08
SPARC	81192.8	0.749697	3.31087e-08
ULK1	687.959	-0.787881	3.33833e-08
NMT2	479.036	-1.03551	3.34295e-08
DMD	39.4774	-2.18614	3.45536e-08
MMP11	178.318	-1.30418	3.49777e-08
COL4A1	28867.6	0.652768	3.50384e-08
NAMPT	9370.58	0.954293	3.57085e-08
EPS8	400.355	-1.17479	3.73993e-08
MVB12B	126.166	-1.30465	3.74038e-08
CDK2	888.289	0.703335	3.78486e-08
LOC100288911	75.1863	-1.51092	3.8597e-08
RINL	50.2582	-1.83505	4.15683e-08
LINC00674	972.258	-0.894734	4.16618e-08
HOXD9	38.2988	-1.88588	4.17935e-08
SELE	2285.84	-2.40239	4.18358e-08
ITFG3	1420.92	-0.642776	4.23119e-08
DDIT4	1342.32	-1.33921	4.24894e-08
GLDC	166.976	2.03922	4.28123e-08
KIAA1524	342.461	0.955745	4.36162e-08
GRAMD4	300.448	-0.810562	4.43012e-08
HIF1A	3054.45	0.696739	4.436e-08
HNRNPH3	2715.1	0.655421	4.49618e-08
KRT7	313.228	-2.45473	4.7443e-08
DCHS1	4840.76	0.74789	4.74804e-08
UBASH3B	184.026	-1.13175	4.79018e-08
CLIP1	1236.65	-0.809113	4.85184e-08
PLCG2	243.373	-1.2919	4.88992e-08
TGFB1I1	1045.31	0.927959	4.99002e-08
PDE2A	1984.21	0.869453	5.00346e-08
CSE1L	2723.53	0.665292	4.99923e-08
TTC13	320.826	-0.881652	5.09911e-08
GPR160	24.6124	-2.14323	5.11815e-08
BCL2L11	221.803	-0.986148	5.13546e-08
ATPAF1	262.856	-0.921337	5.16262e-08
PPAPDC1A	119.791	-1.55136	5.21659e-08
PROSC	549.466	-0.637821	5.38789e-08
ST6GAL1	5545.11	-0.623518	5.43652e-08
MYRIP	414.476	-2.30841	5.48653e-08
TXNDC5	149.195	-1.1358	5.70697e-08
TUBB	20373.3	0.634351	5.74339e-08
LTBP3	3714.47	-0.874473	5.74358e-08
CD46	4004.06	-0.555562	5.74345e-08
SNAP91	18.5535	-2.42473	5.80909e-08
GOLGA8B	353.383	-1.11074	5.99146e-08
LY75	303.923	1.06777	5.9885e-08
SH3PXD2A	964.319	0.88929	6.00391e-08
NAA50	2095.08	0.502895	6.08175e-08
PRPSAP1	837.303	-0.592786	6.07627e-08
NCKAP5	28.5493	-1.90986	6.29765e-08
THBS3	493.621	-0.805086	6.59594e-08
TMCC2	36.1199	-1.85208	6.62653e-08
CCNB1	1160.84	1.00264	6.64693e-08
ACBD4	49.2298	-1.64744	6.74879e-08
MAOA	180.551	-1.29431	6.86215e-08
RFNG	401.501	-0.70804	7.03464e-08
POLL	310.749	-0.797227	7.11543e-08
AZIN1	1732.44	0.73519	7.13937e-08
ARHGAP11A	631.428	1.0547	7.37145e-08
RFX8	34.2173	1.7851	7.43873e-08
DAGLA	70.9721	-1.36507	7.61466e-08
CTGF	20926.5	-1.02158	7.70758e-08
KIAA1614	69.9174	1.58377	7.75497e-08
TRIM24	1354.83	0.931508	7.81826e-08
ACER2	83.0183	-1.82507	8.30155e-08
PLA2G16	353.732	-1.74835	8.31879e-08
PLXNA3	631.451	-0.849817	8.33379e-08
EMID1	35.2838	2.0409	8.64657e-08
GAS5	2007.49	-0.773443	8.88845e-08
ARRDC1	273.009	-0.825808	8.92752e-08
COL8A2	14.5047	-2.32314	8.93572e-08
IRAK1	1527.79	-0.556175	9.00699e-08
TEX10	599.766	0.678768	9.10426e-08
RHOB	16700.1	-0.858326	9.26805e-08
KCNE3	33.139	1.81632	9.32552e-08
FAM115C	251.783	1.18523	9.36255e-08
TECPR1	1399.38	-0.706934	9.63098e-08
CENPQ	195.041	0.998301	9.72649e-08
ADD3	1707	0.618427	9.89965e-08
SPAST	532.897	-0.726869	1.00413e-07
CTTNBP2NL	1399.13	-0.585195	1.04444e-07
SLC26A11	330.103	-0.81059	1.04831e-07
SPINK5	117.065	-1.84673	1.05122e-07
TMOD1	44.7444	-1.79373	1.05266e-07
ARL2BP	1567.22	-0.528675	1.06694e-07
FBLN1	103.078	2.07879	1.0787e-07
MGAT5	1456.95	0.492646	1.12874e-07
ATAD2	672.12	0.929874	1.14417e-07
SCN8A	267.601	-1.43781	1.15297e-07
RARRES3	23.2995	-2.18405	1.15832e-07
PTPLAD2	161.393	1.30399	1.18615e-07
PPM1H	24.937	-1.99926	1.19708e-07
CCNA2	780.907	1.14557	1.19997e-07
PDK3	185.257	-0.918167	1.21339e-07
ZBTB7B	294.604	-0.978978	1.22283e-07
FTL	15180.4	-0.646277	1.24513e-07
DYSF	3713.48	0.74211	1.26439e-07
PEG10	595.776	1.29004	1.27975e-07
CD93	24980.1	0.620521	1.28969e-07
FBLIM1	3996.17	-0.676	1.30446e-07
YES1	3410.94	0.738016	1.30849e-07
PCGF5	403.283	-0.868562	1.37985e-07
TMEM37	478.937	1.37692	1.39379e-07
MCM4	1104.27	1.05959	1.41091e-07
SIX4	34.5215	-1.79353	1.41673e-07
STK10	1043.25	0.746282	1.44852e-07
ARL6IP5	3371.29	-0.693411	1.4486e-07
NUP107	900.607	0.694342	1.48252e-07
VEZT	1343.52	-0.605669	1.51229e-07
FUT1	71.2887	-1.45078	1.53698e-07
UHRF1BP1	297.013	-1.33214	1.54524e-07
IDUA	289.522	-0.837381	1.57531e-07
AP5M1	688.127	0.722039	1.59319e-07
AEBP1	1768.5	1.11314	1.59558e-07
FAM69B	2790.27	-0.68554	1.62823e-07
ADCY4	2778.54	-0.941847	1.64959e-07
WDR45	591.302	0.744096	1.69154e-07
PRDM1	122.697	1.25394	1.707e-07
LIMK1	610.375	-0.755874	1.77417e-07
KRT80	31.368	-2.17449	1.80584e-07
SH3KBP1	900.1	0.597668	1.81424e-07
CGNL1	719.382	-2.03998	1.84495e-07
SLC9A5	175.468	1.22189	1.87723e-07
RAB7L1	548.223	-0.902952	1.89318e-07
WSCD1	839.994	-1.27255	1.93213e-07
PCDH9	80.4043	1.48716	1.9408e-07
HNRNPR	3292.12	0.625269	1.9641e-07
TGFB2	35.47	-2.20107	1.96427e-07
CASZ1	25.9674	-1.98676	1.97051e-07
UTP20	714.085	0.694114	1.97304e-07
DARS2	533.786	0.650909	2.01945e-07
BCAT2	385.427	-0.870802	2.04116e-07
TP53TG1	247.48	-0.883022	2.05002e-07
KDR	13827.5	0.925439	2.06018e-07
MSH2	836.771	0.607951	2.074e-07
ZFYVE28	153.311	-1.22124	2.09029e-07
HNRNPA2B1	17136.7	0.545241	2.10285e-07
TXNRD2	332.042	-0.721378	2.10553e-07
CENPE	552.89	1.00114	2.11506e-07
FTH1	23998	-0.743424	2.20949e-07
SEMA4C	897.268	0.610571	2.21059e-07
NAT14	285.355	-0.89955	2.26237e-07
SGOL1	89.7183	1.36318	2.28377e-07
BMPER	264.027	-1.77502	2.30157e-07
C9orf16	404.661	-0.86295	2.30572e-07
TCEAL3	329.538	-0.800044	2.3546e-07
PHACTR4	1137.91	-0.551576	2.37976e-07
GABARAPL1	1402.58	-0.578263	2.38254e-07
ABCC1	1546.7	-0.801521	2.42136e-07
TUBB4B	4484.93	0.557378	2.51568e-07
PACS2	1121.58	-0.589286	2.5264e-07
TUBB6	5415.9	0.887839	2.55732e-07
NFKBIA	1778.93	-1.05876	2.59169e-07
UBE2J1	2137.2	-0.6373	2.60327e-07
WSB1	5489.68	-1.17498	2.6117e-07
ISG20	86.8617	-1.19865	2.61224e-07
RBPMS	607.445	0.596439	2.66456e-07
PREX2	367.563	-1.09289	2.71345e-07
SGOL2	412.324	1.02847	2.71314e-07
PKN1	3272.48	-0.679505	2.76839e-07
EVI2B	69.5755	1.73116	2.79752e-07
BCR	3303.43	-0.702883	2.8052e-07
SYBU	107.187	-1.48563	2.81993e-07
TMEM173	2345.55	-0.961546	2.88151e-07
ACTB	68527.1	0.566017	2.94457e-07
PLXNA2	2226.36	-0.773134	2.954e-07
MYADM	3111.52	0.787458	2.96161e-07
TRIM22	1979.22	-0.809662	2.98015e-07
CTSL1	3840.76	1.00424	2.99803e-07
APOBEC3C	100.601	-1.35573	3.0985e-07
RIN2	1176.46	-0.682485	3.14819e-07
CHST7	313.259	1.08561	3.23782e-07
MSMO1	1118.68	0.910725	3.23983e-07
MAD2L1	513.352	1.07797	3.29287e-07
LRRC1	512.518	-1.15312	3.30531e-07
CENPF	1161.22	1.12907	3.31386e-07
GOLIM4	999.379	0.63166	3.36175e-07
PAQR8	425.346	0.907242	3.53678e-07
PTGIS	111.743	-1.82138	3.54517e-07
AGTPBP1	401.851	-0.748224	3.55333e-07
EPHA7	16.6738	2.17805	3.60912e-07
GMFB	1060.96	0.610919	3.6693e-07
KALRN	559.616	0.761619	3.66949e-07
IRF7	184.181	-0.943182	3.67567e-07
ESM1	1144.56	-1.09274	3.67938e-07
MAF	69.834	1.81126	3.72316e-07
LXN	1903.08	1.05818	3.78394e-07
LGALS8	688.028	-0.714998	3.82399e-07
SPOCK3	66.1383	1.79958	3.84133e-07
DLL4	482.533	-1.1371	3.88392e-07
NADSYN1	1022.88	-0.744691	3.91437e-07
FNBP1	997.776	-0.788628	4.00391e-07
RGS5	6923.08	-2.12735	4.01272e-07
NOTCH1	3828.1	-0.468055	4.07516e-07
PRKD3	1544.82	0.505202	4.07909e-07
OAS1	95.5308	-1.50088	4.12622e-07
TMEM2	3688.84	0.638739	4.16412e-07
FAM110A	125.449	1.30957	4.19121e-07
GSDMC	32.2609	-2.16072	4.30965e-07
SMYD2	446.395	0.895641	4.44309e-07
FADS3	630.2	-1.04267	4.55868e-07
EVL	579.353	-0.911952	4.56182e-07
RAD21	3051.01	0.50507	4.59833e-07
IFNGR1	1375.84	-0.870523	4.65277e-07
ANLN	1280.47	0.988893	4.77384e-07
KCNK6	132.561	-1.16479	4.7837e-07
TBC1D4	1997.77	0.757628	4.85395e-07
HECW2	1239.19	-1.13485	4.88705e-07
AP3M1	968.902	-0.594651	4.94023e-07
ITPKB	911.038	0.724288	4.95176e-07
IQSEC1	733.223	0.588588	4.98158e-07
EEF2	33079.6	-0.510906	5.07754e-07
C6orf48	889.69	-0.856444	5.14504e-07
LAMB2	5355.86	-0.575861	5.16118e-07
NCAPD3	610.182	0.82725	5.17744e-07
CENPK	346.946	1.00567	5.27111e-07
BST1	148.089	-0.975417	5.40079e-07
CASP7	1207.06	0.637	5.45204e-07
SELL	183.575	-1.73447	5.51703e-07
CCNE2	219.703	1.01675	5.63769e-07
ZFP36	5229.16	-1.21462	5.68656e-07
SPATS2L	1275.9	0.698854	5.86149e-07
DUSP5P1	14.8273	2.19682	5.94253e-07
TBC1D19	147.745	1.13007	6.15243e-07
DNMT1	1665.58	0.733842	6.2071e-07
SH3BP1	41.521	1.79121	6.28659e-07
GPR37	111.629	-1.17601	6.42392e-07
COTL1	5319.72	0.831263	6.43447e-07
PPP1R9A	68.5899	-1.38949	6.54985e-07
FBXO32	63.5995	-1.32421	6.55826e-07
MOAP1	349.786	-0.748566	6.56845e-07
PSMB8	594.823	-0.94545	6.59451e-07
LGALS9	1112.32	-0.965668	6.58996e-07
TLR6	80.3305	1.25767	6.60513e-07
ANTXR1	486.737	1.09697	6.71223e-07
BCL7A	124.851	-1.09673	6.70575e-07
FAM64A	206.86	1.19309	6.90392e-07
CCDC92	558.71	-0.690715	6.94313e-07
NFKBIE	337.345	-0.919937	6.98026e-07
NCAPH	303.772	1.1871	6.99147e-07
NCAPD2	1373.78	0.856198	6.992e-07
RAD51AP1	252.53	1.22745	7.02048e-07
PKP4	1284.05	-0.634179	7.06451e-07
ETS2	3027.95	-0.787912	7.185e-07
GJA4	329.932	-2.2231	7.25571e-07
CNNM3	260.962	-0.965776	7.26281e-07
APOLD1	353.313	-1.53439	7.39247e-07
GALNT2	2012.19	-0.479418	7.49291e-07
GALNT15	311.771	1.377	7.62314e-07
PTGER4P2-CDK2AP2P2	86.625	1.39083	7.7543e-07
FOXM1	828.054	1.14922	7.75558e-07
PTPLAD1	2045.04	0.544447	7.80888e-07
ABCA2	745.956	-0.616642	7.92167e-07
CBX5	2433.69	0.590899	8.00013e-07
WBP1L	1610.62	-0.584728	8.05901e-07
NNMT	2168.09	-0.932575	8.11288e-07
VARS	2203.41	0.648212	8.10487e-07
GCNT4	17.1517	2.10169	8.16176e-07
MEIS2	547.997	-0.944179	8.43937e-07
SNRNP200	3271.28	0.4614	8.43892e-07
GSPT1	3054.4	0.443403	8.55138e-07
MTUS1	6922.76	-0.64125	8.576e-07
BTBD19	166.065	-1.33657	8.64905e-07
F2R	8012.11	-0.524286	9.01359e-07
SNCAIP	322.628	-1.12411	9.05606e-07
BUB1	564.736	1.02297	9.06153e-07
DIAPH3	333.199	0.955884	9.24415e-07
GRN	8006.57	-0.574331	9.24068e-07
CD276	3137.73	0.803407	9.41585e-07
CAMKK1	161.54	-0.947803	9.45145e-07
ARHGAP4	528.914	-0.845499	9.44773e-07
PNPLA2	1056.19	-0.725581	9.4847e-07
ORC1	131.814	1.04811	9.68158e-07
EVA1C	255.152	-0.991941	9.70693e-07
KIF20A	801.454	1.08641	9.73739e-07
SNHG8	379.706	-0.76695	9.79243e-07
S100A11	4052.46	0.552105	9.81493e-07
STX3	831.816	-0.588329	9.91291e-07
RASA3	1331.57	0.600965	9.96036e-07
H2AFJ	501.537	-0.669731	1.00503e-06
TNFSF10	2557.48	-0.919444	1.03375e-06
CYP2S1	18.9305	-2.14087	1.03354e-06
SMC2	895.275	0.809891	1.0363e-06
ADAMTS1	3925.58	-1.13654	1.04252e-06
FH	1132.21	0.605338	1.04554e-06
MYSM1	676.749	0.714093	1.05416e-06
CDK1	904.321	1.07829	1.0533e-06
ASPM	838.597	1.02609	1.12202e-06
PLXDC2	12.7868	-2.13965	1.13289e-06
EPHB6	18.8149	-2.03355	1.15854e-06
MIR22HG	513.09	-0.959553	1.17836e-06
APOBEC3F	62.9343	-1.33731	1.18559e-06
MOV10L1	131.214	-1.24917	1.19139e-06
MARS2	109.545	1.17212	1.19467e-06
PSMB10	419.387	-0.697104	1.20032e-06
MRC2	1797.63	-0.922041	1.23142e-06
DEPDC1B	183.392	1.1126	1.23605e-06
CRIM1	6372.58	-0.703525	1.24916e-06
PTPRB	3562.59	-0.839265	1.25418e-06
STK33	39.1816	-1.78518	1.25654e-06
IFI35	155.149	-0.888685	1.26836e-06
CREB3	689.015	-0.617669	1.28307e-06
CA11	55.8396	-1.72027	1.30858e-06
CHST15	1069.87	0.846056	1.32267e-06
NLRX1	229.963	-0.950962	1.34671e-06
POLQ	182.216	1.18649	1.35007e-06
YWHAB	6669.73	0.51999	1.37408e-06
TCOF1	917.154	0.674763	1.39519e-06
PNRC1	1195.24	-0.632084	1.39415e-06
GPR3	101.621	1.26987	1.3963e-06
CCDC102B	53.4663	1.80007	1.39292e-06
ADAMTS6	385.975	-1.36797	1.40922e-06
FAM13C	17.2832	2.13377	1.42086e-06
ZNF48	289.709	-0.748402	1.42928e-06
ITGA4	143.35	1.46459	1.43315e-06
PXDC1	758.281	-0.548362	1.45079e-06
MMP9	32.0175	2.10227	1.46478e-06
RGS17	56.6851	1.4338	1.47893e-06
IL6ST	23832.5	-0.845565	1.52332e-06
FIG4	250.828	-1.14606	1.52529e-06
PGPEP1	302.11	-1.23623	1.53599e-06
GSTA4	499.857	0.602344	1.54466e-06
ATHL1	1274.16	-0.649278	1.55156e-06
LARGE	169.349	1.49439	1.56495e-06
SUCLG2	939.21	0.649901	1.56985e-06
DENND2A	13.7009	2.09856	1.57457e-06
SLC16A4	65.2606	-1.49122	1.58055e-06
DDB2	605.357	-0.712311	1.62149e-06
VPS37D	24.2866	-1.77684	1.63831e-06
KIF22	638.789	0.998083	1.65341e-06
PLA2G15	467.748	-0.653577	1.67919e-06
C12orf69	29.9175	-1.77909	1.68273e-06
ENO2	115.733	-1.45565	1.69457e-06
IKBKE	407.52	-1.00061	1.69599e-06
PTPRG	683.014	-1.03498	1.69439e-06
NUP50	1521.06	0.522369	1.70802e-06
RARRES1	69.4528	1.20325	1.74805e-06
CEACAM19	103.547	-1.29153	1.76262e-06
VPS41	998.295	-0.579792	1.76601e-06
SET	7865.1	0.489773	1.77772e-06
MKI67	1846.04	1.02754	1.77815e-06
MMRN1	43276.8	-0.620899	1.79406e-06
XPO4	707.04	0.541318	1.81028e-06
USP18	176.865	-1.06755	1.82278e-06
F11R	3195.98	-0.951601	1.87333e-06
DAB2IP	1295.33	-0.6338	1.87535e-06
COL8A1	515.413	-2.14352	1.88055e-06
SPTLC3	42.8749	-1.49655	1.91199e-06
TFEC	248.318	-1.36718	1.91995e-06
KIF4A	558.944	1.04995	1.95056e-06
KIF20B	400.589	1.01879	1.94984e-06
EBF3	79.65	1.66413	1.95466e-06
TRIP6	696.335	-0.85076	1.97028e-06
EXD3	149.798	-0.90957	1.97762e-06
PCDH19	184.841	1.14208	1.98494e-06
KLHL13	317.331	-1.2743	2.00422e-06
TRIB3	307.93	-0.869206	2.0025e-06
NCAPG2	684.251	0.865185	2.00357e-06
FAM199X	698.057	-0.654897	2.00932e-06
PCGF2	466.089	-0.627923	2.01841e-06
LOX	516.523	-1.07672	2.03005e-06
KIF11	695.574	1.00913	2.04971e-06
WDHD1	368.051	0.826093	2.05919e-06
PSEN1	1059.24	-0.590489	2.09691e-06
TNFAIP3	301.881	-1.4053	2.18035e-06
CD9	5553.38	-1.04455	2.18108e-06
SCARF1	1565.1	-0.619227	2.19702e-06
GINS1	300.27	1.10978	2.21709e-06
TXNIP	1332.83	-1.23183	2.2227e-06
B4GALT5	2084.07	-0.478061	2.23986e-06
MCM2	691.04	1.05134	2.24589e-06
SETBP1	430.283	-0.891381	2.26515e-06
NUCKS1	5687.55	0.562289	2.27316e-06
LY6G5C	29.2374	-1.69538	2.29828e-06
RTN1	29.6311	1.75866	2.33591e-06
GBA	867.57	-0.495027	2.34238e-06
BCL6	223.598	-0.78794	2.35097e-06
CKS1B	625.947	1.07589	2.40368e-06
POC1B	425.836	-0.66739	2.46912e-06
CDCA7	326.529	0.869192	2.52415e-06
VEGFC	302.826	-1.09942	2.55841e-06
MCM9	237.282	0.870552	2.62654e-06
EBF4	119.241	1.00632	2.63563e-06
GLRB	38.2555	-1.77785	2.64566e-06
KIF23	641.273	0.986253	2.64405e-06
SPC25	205.251	1.01459	2.64846e-06
ABCB1	81.1307	-1.97823	2.6533e-06
ATF7IP2	52.0978	-1.43343	2.67465e-06
SH3BP5	468.407	0.846316	2.68348e-06
CPT1C	781.218	-1.19435	2.69794e-06
PITPNC1	434.999	0.631686	2.73255e-06
RRM1	1551.54	0.720328	2.73413e-06
PIK3CG	150.392	1.4503	2.75408e-06
ZNF189	748.799	0.736329	2.7586e-06
BAALC	94.7556	1.83398	2.78309e-06
PIK3R1	1191.91	0.793809	2.86349e-06
NNT	1221.92	-0.666675	2.89904e-06
ARID3B	116.545	-1.04796	2.94784e-06
PERP	1424.7	-0.848771	2.95313e-06
EDIL3	246.484	-0.915555	2.98637e-06
RAB11FIP5	1162.43	-0.551022	2.99025e-06
SLC2A12	87.9326	1.22192	3.00404e-06
NAALAD2	146.34	1.02683	3.11351e-06
TDRD7	258.849	-1.03636	3.11794e-06
CES4A	26.7541	-1.74195	3.19773e-06
SMAD3	1969.91	-0.76994	3.24975e-06
VEGFA	370.768	-1.04198	3.26835e-06
FLI1-AS1	153.593	-0.958943	3.32765e-06
KIF7	179.686	-0.965531	3.35421e-06
MDK	2769.2	-0.84202	3.45082e-06
ZNF215	94.7162	1.23798	3.47116e-06
FUK	178.853	-0.969908	3.50449e-06
SNHG7	456.25	-1.05781	3.54761e-06
HS3ST1	82.617	-1.85411	3.56777e-06
GOLGA7B	17.8461	-2.08909	3.56839e-06
FOXC2	189.173	-0.93357	3.56326e-06
C2CD4A	17.2572	-2.05432	3.60278e-06
TP53I13	232.612	-0.898592	3.60169e-06
POLA2	380.23	0.653866	3.63914e-06
CDC6	393.876	1.11348	3.6393e-06
TUBA1C	3948.72	0.761052	3.69845e-06
ERCC6L	116.004	1.05424	3.70385e-06
WLS	2148.9	-0.434501	3.71237e-06
CBR3	77.3999	-1.26616	3.73213e-06
PAPSS2	3334.79	0.597126	3.73535e-06
MCM6	919.331	0.881406	3.75317e-06
GRAMD3	62.9505	-1.60972	3.83295e-06
DDX21	3049.35	0.470121	3.8879e-06
SCML2	38.8008	1.49335	3.94232e-06
JARID2	330.281	0.675768	3.95406e-06
NR2F1	479.27	0.928043	3.97185e-06
RBBP7	1639.28	0.493176	4.1844e-06
C14orf79	119.559	-0.942236	4.23256e-06
EHD1	1151.4	-0.712897	4.31914e-06
CETP	136.058	1.68086	4.32705e-06
SLC41A3	1057.47	-0.879541	4.33586e-06
MS4A6A	177.126	1.21765	4.34301e-06
SHROOM2	761.292	-0.628798	4.346e-06
GRINA	2228.23	-0.561774	4.38221e-06
PCMTD1	1427.33	-0.74879	4.3993e-06
HMMR	471.328	1.02164	4.43213e-06
TNIP1	1909.09	-0.553826	4.43558e-06
AR	371.931	-0.870557	4.44212e-06
AMD1	1051.82	0.620474	4.55755e-06
TCF19	504.94	1.07063	4.59378e-06
CTSA	2959.55	-0.49523	4.64313e-06
GRASP	1380.83	-0.518442	4.69017e-06
TMEM140	488.334	-0.737764	4.75912e-06
CCDC77	189.325	0.982715	4.87526e-06
JAK3	718.042	0.672407	4.87445e-06
GGH	721.846	0.675027	4.89278e-06
POPDC3	150.447	1.5875	4.9404e-06
LHX6	733.754	1.28841	4.96312e-06
FLI1	3682.83	-0.637259	4.97974e-06
SLC9A3R1	142.199	-1.00353	4.99294e-06
SEPP1	127.825	2.05558	5.00244e-06
QSER1	862.204	0.661603	5.00643e-06
ACTR3	5728.56	0.427509	5.03511e-06
TM4SF18	1917.55	0.781933	5.18709e-06
CCDC159	177.121	-0.979644	5.21911e-06
PTPRU	146.635	1.09518	5.26657e-06
SPTAN1	7623.65	-0.521529	5.38669e-06
EXO1	190.03	1.16488	5.39519e-06
DBNDD1	292.988	-1.43167	5.40077e-06
ANAPC1	875.237	0.523308	5.48522e-06
SLC25A4	208.291	-0.774148	5.52292e-06
INPP5D	733.749	-0.755325	5.55282e-06
TNIP3	33.093	1.49211	5.55849e-06
FAM178A	822.32	0.585112	5.59548e-06
CLMP	74.9402	1.40881	5.68762e-06
TYMS	370.674	0.924189	5.69524e-06
TTC28	650.781	-0.555449	5.71482e-06
ETS1	5269.48	0.685392	5.95189e-06
FLOT2	2012.54	-0.675604	6.10155e-06
CXCL2	1732.29	-1.74111	6.28712e-06
GCSH	456.374	0.776796	6.28245e-06
PTPLA	124.911	-1.1131	6.33969e-06
SDSL	76.7772	-1.48229	6.40485e-06
BLOC1S2	623.501	-0.588742	6.43757e-06
NCKIPSD	165.642	-0.906968	6.43936e-06
MIS18BP1	605.492	0.745621	6.46333e-06
SEMA6C	854.995	-0.725661	6.47574e-06
UHRF1	701.96	1.09665	6.5089e-06
DTX3	256.348	0.814292	6.51481e-06
NOXA1	17.4453	-1.95792	6.57259e-06
ESPL1	296.399	1.02106	6.74725e-06
ORAI3	253.611	-0.696742	6.8419e-06
PHF10	349.546	-0.697584	7.03946e-06
SAMD11	22.0405	1.76353	7.18329e-06
RAB3D	748.857	-0.807604	7.19687e-06
EPHX1	345.319	-0.647002	7.20908e-06
C11orf96	272.079	0.923969	7.30942e-06
ZMAT3	2326.73	-0.947308	7.31612e-06
LCN6	12.0407	-2.00774	7.35196e-06
EFNA1	1437.14	-0.659799	7.35431e-06
ZNF512B	853.294	-0.602461	7.37188e-06
NALCN	23.4582	-1.77896	7.40592e-06
CEBPZ	988.98	0.517187	7.49527e-06
JUNB	6472.44	-1.02516	7.53478e-06
ZNF467	334.604	-1.11303	7.55423e-06
FAM43A	3496.31	-0.746812	7.63962e-06
GEN1	343.462	0.688485	7.69152e-06
ZSCAN16	59.1894	-1.33981	7.73447e-06
ABL2	1789.26	-0.462125	7.79089e-06
ICAM1	4531.67	-0.759063	7.80391e-06
FARP1	1113.75	0.499081	7.8503e-06
EEF1A1	165288	-0.499065	7.87611e-06
LYNX1	99.5162	-1.48978	7.88336e-06
AHCTF1	1041.13	0.488933	7.90749e-06
TSPAN9	2133.98	-0.564316	8.00574e-06
BAIAP2-AS1	443.447	-0.648711	8.14049e-06
GATA6	391.862	-0.73822	8.13861e-06
CD200	327.53	0.9995	8.1497e-06
SHCBP1	557.462	1.05103	8.25474e-06
RAD18	344.009	0.695736	8.27407e-06
EPT1	420.775	0.645884	8.35197e-06
SLC2A13	178.356	0.869331	8.3739e-06
PCDHGB7	239.12	-0.719317	8.39474e-06
STARD10	192.535	-0.826365	8.39245e-06
PLBD2	632.989	-0.585285	8.42548e-06
TOP2A	1892.45	0.96899	8.42892e-06
GIMAP1	748.695	-0.588966	8.4481e-06
ICAM3	159.263	0.849687	8.61144e-06
RFC4	309.071	0.822206	8.64016e-06
STX1A	171.884	-0.913455	8.63609e-06
MST1	100.345	-1.16162	8.67327e-06
PI16	31.8788	-1.972	8.67308e-06
PLK1	660.729	1.01973	8.76616e-06
CCNA1	10.6072	-1.98325	8.85182e-06
HLA-E	13074.7	-0.427334	8.99891e-06
ELMOD1	84.2214	-1.41432	9.00452e-06
SLC30A3	21.3419	-1.79409	8.98597e-06
STRIP2	483.564	0.846344	9.00608e-06
ACSM3	33.9226	-1.67455	9.01794e-06
NR4A2	221.16	-1.15726	9.05128e-06
DCK	623.145	0.625576	9.07004e-06
PALD1	636.076	-0.809389	9.08722e-06
SFXN3	1194.28	-0.634193	9.10053e-06
PBK	431.741	1.02269	9.12564e-06
DNM1	27.8418	1.60699	9.28644e-06
PLK4	267.164	0.898528	9.35239e-06
ST3GAL5	164.69	-1.21875	9.42795e-06
CENPJ	251.423	0.82135	9.46274e-06
SPARCL1	116.181	1.99529	9.4841e-06
SCLT1	304.404	0.690565	9.52484e-06
PPA1	1164.17	-0.488149	9.59069e-06
GHR	66.434	1.15246	9.69601e-06
GPRC5A	100.959	-1.3281	9.72283e-06
SEMA3A	73.6734	-1.88826	9.72067e-06
NFE2L1	6764.04	-0.489184	9.8195e-06
SERPINB6	3311.05	-0.410682	1.00036e-05
VASP	2195.88	0.652356	1.00487e-05
DTNB	59.3863	-1.18886	1.00673e-05
PPP2R5D	1346.86	0.650658	1.02586e-05
STK32B	121.34	1.56731	1.03272e-05
LRRC58	558.572	0.593078	1.04153e-05
CCDC15	81.8588	1.24544	1.05079e-05
DMRTA1	25.455	-1.63531	1.05311e-05
SLC25A32	707.043	0.607767	1.05556e-05
PIK3C2A	2357.27	-0.756102	1.05638e-05
PCMT1	1231.33	0.477247	1.05955e-05
RNF215	332.501	-0.599479	1.08861e-05
PFAS	703.908	0.651903	1.09406e-05
RASSF2	248.804	-0.806995	1.09666e-05
PIK3C2B	1351.23	-0.836467	1.12587e-05
NQO1	1917.71	-0.829335	1.12937e-05
SEMA3G	482.991	-1.979	1.12909e-05
NUDT15	488.693	0.709637	1.13637e-05
PPOX	204.829	-0.710645	1.13726e-05
SDC2	116.867	1.08367	1.15572e-05
DFNA5	310.881	-1.07941	1.16726e-05
TSHZ1	825.474	0.619144	1.17826e-05
GCH1	128.479	-1.24765	1.18355e-05
UBE2H	2210.15	-0.475975	1.19105e-05
GMNN	396.106	0.871491	1.20675e-05
ATG14	425.807	-0.673949	1.20637e-05
CRYZL1	300.314	-0.669045	1.2121e-05
ADAM15	8816.26	-0.521449	1.22222e-05
DNAJB9	451.148	-0.646791	1.22462e-05
FASN	2866.6	0.832307	1.22786e-05
HOXD-AS1	869.656	0.483855	1.2359e-05
DNAJC18	362.421	-0.702606	1.24114e-05
DST	2400.86	-0.750283	1.24281e-05
CADPS2	774.634	-0.511962	1.26938e-05
AK3	1202.35	-0.943579	1.27542e-05
TRA2B	2519.56	0.524621	1.27653e-05
KPNA4	2155.83	0.430805	1.27967e-05
AIG1	165.252	-0.833463	1.2806e-05
G2E3	452.988	0.660769	1.28477e-05
MASTL	340.509	0.791838	1.30994e-05
HJURP	368.804	0.983285	1.32175e-05
ACP6	64.4639	-1.26372	1.32767e-05
FAM46C	61.8178	1.31396	1.33382e-05
CCL2	1064.37	-1.6891	1.3381e-05
TTK	347.539	1.0881	1.33999e-05
CYR61	9760.63	-0.801383	1.34287e-05
GJC1	501.179	0.639674	1.34426e-05
FAM219B	788.847	-0.499388	1.35228e-05
TPBGL	14.2935	1.92731	1.3591e-05
VLDLR	254.467	0.990224	1.38063e-05
MICAL2	175.992	-0.850512	1.37991e-05
SCN1A	10.7024	1.95485	1.39837e-05
C3orf55	61.8896	1.53222	1.40025e-05
SHC3	48.455	-1.41309	1.40276e-05
RHOD	84.3468	-1.34731	1.41821e-05
CYP27A1	191.952	-1.0983	1.44531e-05
ZNF367	161.106	1.00049	1.44611e-05
TCEB3	1071.5	0.478175	1.44492e-05
CACFD1	176.948	-0.908402	1.45533e-05
FOXO4	170.107	-0.904536	1.46116e-05
TNFAIP1	1930.78	-0.582285	1.46251e-05
PION	48.3769	-1.65659	1.4719e-05
TSC2	1544.46	-0.488591	1.47379e-05
CDC25B	1941.87	0.38704	1.47733e-05
IFIT1	48.6949	-1.47055	1.4773e-05
FANCC	222.656	0.790439	1.48955e-05
THBD	1175.61	-0.73767	1.51392e-05
TMEM245	1438.6	-0.530817	1.56977e-05
ALDH9A1	1100.73	0.48309	1.57417e-05
FAM195A	58.9055	-1.27312	1.58399e-05
FAM162A	264.042	-0.678084	1.58716e-05
ANK2	24.3482	1.7002	1.6317e-05
CEP55	709.663	0.884064	1.63635e-05
DDRGK1	603.148	-0.606993	1.63805e-05
SCRN1	1308.17	-0.842244	1.64473e-05
EVI2A	15.6914	1.87175	1.64946e-05
SYT17	60.9205	1.29057	1.65703e-05
NR3C2	130.024	-1.14981	1.66136e-05
HSPB8	229.627	-1.27782	1.66393e-05
MSMP	139.546	0.921093	1.68809e-05
RGS12	710.487	-0.472689	1.68818e-05
OCIAD2	428.058	-0.774199	1.70102e-05
CUL4B	3074.54	0.494778	1.70178e-05
FBXL15	191.692	-0.827362	1.712e-05
ZNF608	577.125	-0.970055	1.72077e-05
HDAC5	699.495	-0.722591	1.72903e-05
SCARF2	475.954	0.761215	1.75416e-05
SPRED3	382.892	-0.668741	1.77395e-05
FAM78A	856.933	-0.68401	1.77679e-05
GLIS3	247.186	-0.797231	1.78433e-05
ANO2	321.491	-0.846246	1.79284e-05
FAM63A	141.618	-0.954768	1.81104e-05
AGPAT5	1120.98	0.4914	1.81992e-05
CEP128	106.822	1.11843	1.82079e-05
PRKD2	1613.1	0.442385	1.82581e-05
FKBP1B	138.085	-0.871433	1.82764e-05
SCN1B	316.686	-0.797169	1.84587e-05
ZC3HAV1	1089.05	-0.589384	1.85012e-05
IL1RAP	141.625	0.820436	1.85283e-05
VIPR1	24.1339	-1.84524	1.85386e-05
PCSK7	1156.92	0.481477	1.87044e-05
ARL11	13.5615	1.85072	1.88464e-05
MCTP1	1449.06	-1.13083	1.89425e-05
PSRC1	134.476	1.27896	1.89726e-05
BRCA1	319.062	1.01019	1.89699e-05
BGN	10924.6	-0.875437	1.91351e-05
EDA2R	128.156	-0.906468	1.91787e-05
CIRBP	2595.19	-0.500869	1.91934e-05
FXYD6	510.583	1.82258	1.94061e-05
GCKR	42.084	-1.46682	1.93924e-05
LRRFIP1	1749.48	-0.52702	1.94496e-05
SUB1	2679.98	0.507644	1.96893e-05
CAPZA1	4391.67	0.362066	1.97565e-05
SHB	371.846	-0.680022	1.97448e-05
ST8SIA4	692.289	-0.726851	2.00188e-05
NOL3	122.612	-1.14654	2.00851e-05
HDDC3	137.691	-0.809247	2.0118e-05
NAGA	1022.27	-0.599084	2.0114e-05
PCDH12	1210.59	0.597432	2.024e-05
FRMD4B	1781.59	-0.453687	2.03438e-05
STK24	1792.9	-0.487017	2.03622e-05
RAB15	740.826	-0.745032	2.0424e-05
HERC2P9	565.511	-1.21257	2.05821e-05
DARS	986.845	0.496992	2.06364e-05
WDR54	186.987	-0.821386	2.08597e-05
ASAH1	478.146	-0.829182	2.09873e-05
WWP1	1338.55	0.736388	2.11868e-05
ASAP2	1722.46	-0.559417	2.13628e-05
PMEPA1	474.583	-0.901853	2.13766e-05
GAB1	519.025	0.513247	2.18268e-05
HSP90AA1	13889	0.462005	2.20263e-05
MAZ	3508.09	0.597823	2.20735e-05
FNDC3B	3045.24	-0.560314	2.22951e-05
CBX3	3955.72	0.404393	2.23504e-05
PDE8A	1123.23	0.472952	2.26116e-05
ARSK	134.462	0.858233	2.28138e-05
ADAMTS3	95.3898	1.33724	2.27985e-05
QSOX1	3719.29	-0.554447	2.28667e-05
HIST1H2BK	144.824	0.807423	2.3154e-05
EXOC5	2411.21	0.519087	2.32367e-05
LRRC37A3	114.639	-1.10225	2.33879e-05
C17orf76-AS1	5097.4	-0.642367	2.34048e-05
KCNT2	40.2883	-1.60864	2.35533e-05
SLC6A6	1405.27	-0.842415	2.36666e-05
PPP2R2C	13.6725	1.77445	2.40718e-05
DHCR24	1549.9	0.954866	2.41172e-05
DKC1	1245.17	0.577806	2.41637e-05
ABCE1	2456.86	0.460865	2.42408e-05
TPX2	1354.34	0.863991	2.42292e-05
PLEKHG3	33.1242	-1.61503	2.44244e-05
GSDMD	892.535	-0.592733	2.44908e-05
B3GNT1	400.12	-0.846321	2.45282e-05
NUP35	212.019	0.713979	2.45233e-05
PM20D2	57.8029	-1.18275	2.45453e-05
EIF4B	8973.46	-0.398902	2.4596e-05
IPO5	3638.24	0.45293	2.46366e-05
PIP4K2C	171.056	0.780429	2.51956e-05
AFAP1	1880.76	-0.491313	2.5564e-05
NCAPG	722.167	0.927847	2.56699e-05
NSDHL	456.757	0.71791	2.56844e-05
TMEM200B	21.5443	1.63458	2.61882e-05
HSD3B7	170.722	-0.903972	2.63966e-05
SYNCRIP	4620.9	0.397197	2.68028e-05
HSPB1	9286.03	-0.737317	2.71511e-05
MAP2K6	117.989	0.954227	2.72883e-05
GRIA2	11.3275	1.8729	2.7783e-05
TAPBP	2914.85	-0.550224	2.81659e-05
CUEDC1	421.199	-0.67563	2.84678e-05
MAPRE3	82.1624	-1.15906	2.88639e-05
WWTR1	8593.97	-0.54477	2.92353e-05
CBX6	379.653	-0.611316	2.92722e-05
PTGS1	2500.48	-1.01199	2.93873e-05
ZNF589	217.831	-0.736252	2.96977e-05
CMC4	133.395	0.842503	2.9972e-05
SLC18B1	476.007	0.758781	3.0162e-05
CCM2L	424.945	-0.567272	3.09823e-05
PLAU	427.615	0.939935	3.1034e-05
MDM2	2027.37	-0.712029	3.11587e-05
SKA3	226.106	1.14873	3.12529e-05
WDR41	439.664	0.522657	3.12407e-05
TM4SF1	9313.72	-0.478441	3.13351e-05
MARK1	79.2125	-1.195	3.13903e-05
FILIP1	223.567	1.46164	3.16206e-05
KIAA0040	538.473	0.862907	3.1737e-05
TEK	4847.11	-0.719833	3.1789e-05
MMS22L	248.362	0.761736	3.18946e-05
DLGAP5	918.787	0.932024	3.2722e-05
SYNGR1	74.3739	-1.28814	3.27471e-05
ZDHHC21	956.074	-0.797765	3.28973e-05
ELFN1	229.781	1.27809	3.28971e-05
CLIC2	631.173	0.719128	3.33722e-05
RAP1B	5734.01	0.43382	3.36846e-05
HNRNPD	4839.67	0.467229	3.37867e-05
LPAR4	31.854	1.43806	3.39675e-05
PRR11	954.034	0.833136	3.41279e-05
HLTF	775.324	0.581932	3.4194e-05
IVD	721.812	-0.488568	3.41768e-05
PRIM1	132	0.909376	3.4282e-05
HSD17B7	180.729	0.766478	3.43588e-05
CCNB2	530.117	0.910558	3.45522e-05
SPATA20	870.847	-0.881287	3.4603e-05
FAM213B	706.816	-0.595233	3.46766e-05
FAM184A	11.2814	-1.83626	3.46557e-05
PRC1	821.573	0.830588	3.4831e-05
NUAK1	1345.53	-0.697987	3.50636e-05
PVRL3	582.153	0.634801	3.55394e-05
STARD9	369.824	0.651266	3.6032e-05
VPS9D1	253.806	-0.726783	3.60913e-05
B3GNT8	110.398	-0.86761	3.61042e-05
ADAMTS4	4147.41	0.934043	3.69274e-05
CDKN3	159.034	0.897765	3.69736e-05
PRIM2	140.693	0.772872	3.7066e-05
DEPDC1	339.694	0.842964	3.7057e-05
TDRKH	198.374	0.981873	3.72385e-05
TIMP1	5347.06	0.743159	3.81496e-05
CENPN	466.969	0.810489	3.81729e-05
NUP153	1032.31	0.471369	3.83283e-05
MROH1	574.097	-0.538612	3.83946e-05
EFHC1	267.756	-0.736007	3.87115e-05
GJA5	161.558	-1.81341	3.87771e-05
GNAZ	25.9136	-1.6612	3.90691e-05
PKM	13444.4	0.46836	3.90957e-05
BUB1B	441.491	0.942813	3.92309e-05
ECHDC1	939.844	0.5204	3.96963e-05
XRCC2	66.1028	1.19769	3.97407e-05
ODF2	1091.99	0.449849	3.97696e-05
ATAD5	123.844	0.87339	3.99779e-05
PCLO	50.9112	1.76529	4.00364e-05
ZSCAN31	73.0978	-1.16669	4.06657e-05
KIAA1161	172.813	-0.842244	4.09747e-05
IRF1	421.276	-0.784163	4.12547e-05
DHFR	728.758	0.727224	4.17864e-05
IRS2	76.1462	-0.993587	4.20998e-05
PLGRKT	175.478	0.883739	4.21856e-05
PANX2	67.6765	-1.36715	4.21917e-05
CMTM4	166.394	-0.718608	4.29945e-05
VCL	4403.6	0.424609	4.30225e-05
SLC3A2	2177.57	-0.537418	4.30524e-05
OLFML3	72.2871	1.17969	4.30879e-05
ALDH7A1	1153.46	0.822874	4.32648e-05
CDK2AP1	4705.07	0.623823	4.32943e-05
EXTL3	1804.8	0.486131	4.35481e-05
TIMELESS	743.428	0.734452	4.41257e-05
ZNF532	1236.46	0.471743	4.42712e-05
DNMBP-AS1	9.56575	-1.83893	4.46264e-05
ITGB4	2027.25	-1.83468	4.47251e-05
IGBP1	911.263	-0.44024	4.51145e-05
GMPS	1146.34	0.453869	4.51765e-05
PPIP5K1	231.515	-0.75142	4.54187e-05
DNM1L	1578.8	0.386993	4.55422e-05
NUP205	1220.82	0.489543	4.55618e-05
NUSAP1	766.605	0.985766	4.59215e-05
ZADH2	715.381	0.494646	4.59979e-05
IRF2BPL	724.518	-0.469394	4.60889e-05
FUT4	214.459	0.642243	4.64549e-05
CALCRL	12489.6	-0.729735	4.65879e-05
POLA1	304.831	0.831396	4.68531e-05
ISG15	325.784	-1.03914	4.70172e-05
FBRSL1	386.215	-0.673003	4.71615e-05
FOXP1	2063.63	-0.545382	4.72098e-05
KLHL21	370.593	-0.578338	4.73475e-05
PPP2R3C	558.571	-0.614516	4.75776e-05
CTC1	332.122	-0.593317	4.76218e-05
PRKD1	321.818	0.613204	4.79784e-05
LOC646999	253.226	-0.918943	4.82801e-05
SGK1	4074.84	0.700219	4.85925e-05
SPATA18	204.188	-1.07952	4.86664e-05
TSPYL5	264.851	-0.675402	4.96307e-05
TRPS1	206.131	0.768928	5.03614e-05
ITGA8	24.3388	1.65525	5.04096e-05
DDX46	1322.45	0.42377	5.09376e-05
SUPT16H	2663.16	0.449718	5.10984e-05
CERS6	247.628	0.862278	5.1231e-05
HLX	390.761	1.05332	5.17484e-05
HSPA14	331.164	0.67794	5.18477e-05
TMEM48	616.473	0.616661	5.23906e-05
NARS2	247.937	0.687688	5.27112e-05
RIPK2	249.92	-0.61703	5.281e-05
ST5	322.761	0.691648	5.28505e-05
FAR1	2330.09	0.485113	5.31072e-05
TMEM150C	67.2603	-1.01683	5.3353e-05
CLIP3	672.33	-0.568733	5.35845e-05
SLC16A14	10.1307	-1.80381	5.38503e-05
RNASEL	138.724	0.825533	5.39736e-05
UGCG	144.821	-0.852999	5.3963e-05
MELK	510.264	0.911149	5.42046e-05
KANK2	1144.81	0.561365	5.443e-05
SCD	3353.72	1.02732	5.47308e-05
KCNMB4	157.834	1.012	5.48729e-05
FAM120AOS	325.712	-0.54665	5.49283e-05
TSNAX	569.509	0.571032	5.50114e-05
IL15RA	401.69	-0.60845	5.53769e-05
PPFIBP2	19.1603	-1.77945	5.5464e-05
FAM3C	1785.86	0.589751	5.56942e-05
DGKE	315.219	-0.705224	5.61181e-05
CDC42EP4	718.499	0.55297	5.62515e-05
SPRYD7	269.913	0.639159	5.68493e-05
TMEM150A	267.466	-0.777645	5.71512e-05
GTSE1	320.347	1.03868	5.72774e-05
NADKD1	394.85	0.76953	5.76387e-05
CELSR1	226.935	-1.81117	5.8184e-05
SIGIRR	490.85	-0.595297	5.82346e-05
THEMIS2	89.6497	-0.981849	5.8394e-05
SOCS3	2787.96	-0.657137	5.84138e-05
DPP3	747.834	-0.678663	5.84154e-05
FERMT2	2581.39	0.475008	5.84585e-05
DPY19L1	2666.82	0.770568	5.87828e-05
AP1B1	3924.16	0.624034	5.91612e-05
C3AR1	18.3017	1.77563	5.9287e-05
TSKU	688.115	0.531696	5.94272e-05
TM9SF3	5127.08	0.383038	5.98299e-05
GMIP	276.822	-0.79375	6.00403e-05
UBA2	1895.97	0.366722	6.02382e-05
SSH1	1537.32	-0.665292	6.02607e-05
CALHM2	696.255	-0.766458	6.11047e-05
ACSL3	1537.82	0.505451	6.16905e-05
ELTD1	7964.09	0.470949	6.18023e-05
HES1	2719.23	-0.917101	6.2394e-05
SLC17A5	460.603	-0.777774	6.34167e-05
ZNF860	15.6321	1.68127	6.34319e-05
SRBD1	348.976	0.689886	6.54219e-05
E2F1	261.854	1.08371	6.59722e-05
CLCC1	467.189	-0.517443	6.69375e-05
IL10RA	19.5153	-1.73757	6.72741e-05
CRTC1	160.584	-0.801872	6.76217e-05
MCM5	900.026	0.806627	6.79401e-05
PLD6	22.0093	-1.57899	6.81441e-05
JPH1	21.9025	-1.62978	6.86699e-05
PHLDB3	75.1249	-1.03644	6.92074e-05
PCNX	882.644	-0.666641	6.94812e-05
CXADR	128.517	1.3293	6.96349e-05
C11orf82	252.072	0.888137	6.95867e-05
DUT	1109.99	0.589139	6.96566e-05
LIG4	382.352	-0.709353	7.0175e-05
NDST1	3932.69	0.570955	7.02826e-05
ABCC4	513.955	-0.58738	7.03431e-05
CXCL16	141.403	-1.33599	7.03364e-05
ITPR2	1602.02	-0.793078	7.09121e-05
CUL1	1471.76	0.424965	7.09847e-05
ACOT11	68.9198	1.20859	7.14565e-05
BLM	198.113	1.01721	7.19411e-05
RPA3	197.528	0.8336	7.20786e-05
LOC100506343	27.1225	1.51076	7.21459e-05
HEXDC	160.234	-0.762496	7.21244e-05
RELB	388.422	-0.689212	7.22675e-05
DOK3	147.98	1.05436	7.27154e-05
LOC401321	98.0211	-0.944561	7.33679e-05
NXPE3	570.92	-0.643132	7.35105e-05
PLD2	900.15	-0.442906	7.37053e-05
FZD5	43.1799	-1.28663	7.37792e-05
DBF4	262.132	0.741721	7.39085e-05
NEBL	37.5891	1.45584	7.40497e-05
PCNA	1416.67	0.765937	7.41152e-05
GMPR2	852.705	-0.434418	7.4219e-05
CACNB3	617.345	-0.632029	7.44453e-05
ZWILCH	468.918	0.692584	7.48175e-05
CD151	6000.24	-0.357755	7.49718e-05
TMEM234	146.63	-0.763278	7.5916e-05
WDR12	517.452	0.568483	7.62767e-05
ZSWIM4	474.712	-0.538959	7.62948e-05
EHD3	838.8	-1.12115	7.63875e-05
SKIL	1816.89	-0.525363	7.6805e-05
PRTFDC1	433.781	0.564999	7.72508e-05
PTTG1	465.062	0.825077	7.74011e-05
FANCI	616.22	0.759852	7.8278e-05
SORBS1	163.542	0.842565	7.86959e-05
CTSF	390.866	-0.846852	7.86209e-05
SPATA6	123.403	0.96695	7.8626e-05
TRAF7	2120.91	-0.467019	7.87067e-05
TNFSF12	193.424	-0.724153	7.87464e-05
RPL13A	3160.35	-0.69068	7.85687e-05
MAP1A	180.447	-1.04975	7.90571e-05
FYCO1	637.921	-0.90605	7.90438e-05
PRKAB1	411.257	0.51527	7.90852e-05
FERMT3	682.433	-0.692046	7.91738e-05
HDGFRP3	1921.88	-0.433738	7.93315e-05
PLEKHA4	190.021	-0.73179	7.96179e-05
P2RX4	305.028	-0.990236	7.98491e-05
EPHB2	1130.81	-0.82308	7.99258e-05
WBP11	1314.47	0.414061	8.06534e-05
MZT1	540.867	0.521276	8.10506e-05
CCDC18	177.227	0.86638	8.10108e-05
PYGL	394.924	-0.588152	8.17628e-05
PNPLA3	27.2597	1.45041	8.18134e-05
RTN4	7974.13	0.505608	8.19122e-05
PPM1K	171.369	0.815193	8.18821e-05
LINC00639	16.7215	-1.66041	8.25996e-05
ABTB1	197.639	-0.704828	8.5731e-05
C1orf85	1278.54	-0.482253	8.6988e-05
LPHN2	3116.2	0.704069	8.70846e-05
ETNK2	166.271	-0.777285	8.74306e-05
ANP32B	2478.81	0.418235	8.74856e-05
STC2	750.641	0.73617	8.83775e-05
NEXN	116.824	-1.1066	8.88107e-05
POLR3GL	439.982	-0.620839	8.92174e-05
HTATSF1	1153.08	0.507688	8.9233e-05
GPX7	344.025	1.15154	8.99781e-05
LDHA	8414.56	0.477681	9.04404e-05
HELLS	276.299	0.741078	9.05061e-05
COL23A1	9.79894	-1.7342	9.06015e-05
BRE	411.541	-0.503859	9.06516e-05
SSBP3	879.495	0.516211	9.0835e-05
BEND4	11.001	1.70642	9.11569e-05
SMAD5	1288.22	0.513752	9.12803e-05
SRSF1	3944.27	0.46804	9.17257e-05
NASP	2234.15	0.552868	9.21753e-05
PCBP4	500.156	-0.565766	9.26094e-05
TP53INP1	1527.63	-0.641577	9.26243e-05
HIP1R	1804.74	-0.655388	9.25763e-05
TOP1	2153.76	0.381651	9.28849e-05
MKNK1	298.659	-0.740374	9.32726e-05
SALL1	11.8674	1.73878	9.34664e-05
LMNB1	1263.63	0.91871	9.37889e-05
SMC1A	1604.77	0.72076	9.40171e-05
GDE1	952.512	-0.539386	9.44282e-05
DLG3	43.9185	-1.26641	9.45062e-05
ZNF506	45.4425	1.1791	9.46215e-05
PCDH10	1193.97	-0.946651	9.61686e-05
TPM3	12362.8	0.374957	9.63788e-05
SALL2	31.3507	-1.37523	9.65562e-05
ACSL4	1606.12	0.554354	9.74905e-05
DTWD2	29.7079	-1.39482	9.84196e-05
ZYX	5014.37	0.467718	9.90698e-05
GGTA1P	64.4058	1.42713	9.91715e-05
JAG1	2427.57	0.505676	0.000100418
TSPAN3	4200.82	-0.328485	0.000101977
RTN4RL1	17.9473	-1.73471	0.000103651
REEP2	36.6455	-1.29673	0.000103791
GPR1	24.1401	1.41899	0.000104395
ME1	367.75	-0.822339	0.000104728
CHP1	2085.89	-0.357335	0.00010542
CNNM4	125.184	-0.771385	0.000105359
ANKRD10	904.045	-0.569513	0.000105847
SIRT2	746.182	-0.430561	0.000105946
CHMP2A	1141.82	-0.516167	0.000106121
KIAA1549	375.046	0.520141	0.000107016
GFM1	1406.34	0.586561	0.000107155
SLC25A42	102.631	-0.85978	0.000107128
NUP188	1251.17	0.379954	0.000107478
CDCA8	367.793	0.963796	0.00010759
AMOTL1	1646.89	0.388699	0.000107966
KLHL24	705.964	-0.598882	0.000107952
C7orf13	68.5786	-1.06985	0.000108001
ATF3	2201.54	-0.953294	0.00010832
MAPRE1	2322.7	0.367233	0.000109106
EEF2K	1236.89	0.438813	0.000110129
PLEKHH2	128.876	1.3878	0.000110729
ARHGAP6	128.189	1.18089	0.000110997
RMI1	228.068	0.636403	0.000111874
SEMA6A	611.687	0.812754	0.00011371
RHPN2	24.717	-1.43113	0.000113879
FABP5	2937.47	0.834285	0.000114419
COX7C	2545.01	-0.482971	0.000116161
SRGAP2	921.464	0.435308	0.000116626
DCAF13	1061.19	0.509513	0.000116784
MRPL3	1074.2	0.489368	0.000116858
H2AFZ	5021.49	0.663001	0.000118597
NDC80	402.861	0.988739	0.0001186
MTHFD1	1137.25	0.591815	0.000118999
SCFD2	332.392	0.581003	0.000119279
PFKFB2	94.1827	0.874114	0.000119264
MVK	278.443	0.742525	0.000119855
TSR1	659.691	0.473343	0.000119964
DCBLD1	453.403	0.503213	0.000120581
PITPNM2	433.057	0.884254	0.000120706
DCPS	263.556	0.777014	0.000120864
MAGOHB	254.059	0.759968	0.000120821
PDLIM1	2840.17	-0.550147	0.000121045
ZNF385D	29.7725	1.59367	0.000122321
SRGN	6485.13	-0.470193	0.00012293
PAPLN	581.247	-1.12385	0.000123272
PRKCH	1856.97	-0.436238	0.000123519
GPSM3	347.547	0.551184	0.000123589
PKP2	9.32146	-1.71698	0.000124204
CAND2	55.9718	-1.39555	0.000124644
CCL5	93.212	1.15366	0.000125102
AHCYL2	286.32	-0.775009	0.000126077
TCEAL1	251.436	-0.673947	0.000126495
CEP68	921.004	-0.420751	0.000127114
PMAIP1	407.449	-0.680807	0.000127574
COL4A3BP	904.55	-0.744852	0.000128196
LINC00341	434.237	0.648264	0.000129584
PSD3	244.36	0.640765	0.000130882
UTP15	402.926	0.582977	0.000131107
RNASE1	4535.6	-0.524357	0.0001315
BEX4	494.524	-0.504256	0.00013198
RNF144A-AS1	52.3868	1.58366	0.00013197
UTP3	871.341	0.456701	0.000133502
FCHO1	24.3773	-1.5412	0.00013391
TSC22D3	1268.96	-0.558953	0.000133959
SEH1L	551.249	0.456442	0.000134505
AURKA	384.792	0.836279	0.000134596
2015-03-04	50.955	-1.29656	0.000135133
PIGU	383.46	0.596556	0.000135259
TMEM158	96.9487	1.23333	0.000137014
TROAP	221.692	0.876841	0.000137961
ANP32E	1414.71	0.515904	0.000139162
LOC146880	780.391	-0.576185	0.000139228
KCNN2	17.8372	-1.61066	0.000139862
MMP16	512.38	0.962445	0.000141297
TICRR	116.488	1.02585	0.000141659
JDP2	133.958	0.755922	0.000143067
MEX3C	786.097	-0.407643	0.00014383
SLC26A6	421.426	0.546165	0.00014427
SYCP2	58.6197	1.11829	0.000144846
XPO5	967.353	0.433564	0.000145073
LYAR	486.041	0.509117	0.000145857
MEGF10	51.5324	1.47096	0.000145947
CHSY1	1651.59	-0.443234	0.000146963
CLSPN	306.921	0.965523	0.000147072
STIL	273.032	0.755628	0.000147846
ATP6V1D	694.057	-0.505974	0.000147985
CCDC88A	1492.89	0.727166	0.000148625
PTPDC1	211.973	0.875939	0.000149066
EMILIN2	109.589	0.787857	0.000149566
SETD6	110.637	-0.842096	0.000149529
CCT2	3249.99	0.451798	0.000149759
TSPAN18	3181.72	-0.751713	0.00014988
CARD8	3537.03	0.613228	0.000150145
HADH	436.117	0.696897	0.00015048
DEK	2420.58	0.469294	0.000151178
PASK	189.774	0.678391	0.000152275
CSF3	47.8152	-1.40698	0.000152435
SLC39A11	123.48	-0.907792	0.000153058
SGSM2	1025.4	-0.535483	0.000153755
SLC12A9	924.783	-0.597579	0.000154131
C10orf10	2065.7	-1.53323	0.000154935
PXDN	15940.2	0.549896	0.000155118
DOT1L	642.82	0.447631	0.000158738
PRPS2	389.049	0.663478	0.000159519
LRRK2	53.1529	-1.55955	0.000159748
FANCG	381.367	0.649606	0.000161471
CPD	3561.52	-0.579009	0.000162411
ALDH5A1	24.0979	-1.57369	0.000163175
AMPH	159.78	0.856729	0.000163947
KIAA1522	747.456	-0.712241	0.000164384
PHC2	2196.62	0.386204	0.000164579
HSBP1	2084.75	0.479578	0.000164645
SCPEP1	1064.13	-0.504044	0.000165322
2015-09-04	23.5741	-1.5505	0.000165346
ECE1	21866.2	-0.375374	0.000170448
RBM28	675.817	0.479394	0.000170982
MSH6	1007.59	0.578095	0.000171013
TOPBP1	916.973	0.465681	0.000171911
PAFAH2	123.549	-0.72095	0.000173099
OGFOD1	808.237	0.423496	0.000173204
NPC1	789.96	0.759348	0.000173368
HNRNPK	12341.7	0.331905	0.000174794
TPPP3	35.6348	1.53834	0.000175716
AVEN	377.105	0.520907	0.000176031
MTA1	1101.73	-0.404495	0.000176456
TCERG1	1446.28	0.381519	0.000177211
CYGB	14.7591	1.60065	0.000177498
VWCE	218.864	-0.923718	0.000177619
SHISA3	50.7566	1.11347	0.000178822
NCAM1	13.0915	1.6728	0.00018217
COX7A1	122.386	-0.971866	0.000182115
CSDA	4816.1	-0.37547	0.00018269
JTB	1120.91	-0.477053	0.000182972
AQP3	46.4785	-1.53017	0.000183581
TMEM163	9.29661	-1.68458	0.000183842
PMP22	3975.36	0.894067	0.000183913
ABCA7	183.275	-1.01951	0.000184725
GLE1	364.34	0.517971	0.000186923
MTMR9	546.571	0.459865	0.000187183
ACAD8	350.58	-0.497818	0.000191602
CCDC41	204.001	0.605435	0.000195076
BRIP1	190.082	0.909456	0.000196649
IQSEC2	114.076	-0.952206	0.000197254
PLLP	44.6013	-1.17783	0.000198565
MSRB3	1250.42	-0.497083	0.000199614
FBXO45	454.582	0.508759	0.000200661
POLE2	114.022	1.02439	0.000202164
HHIP	5369.54	-1.41563	0.000202319
CAPN1	2909.92	-0.406976	0.000204783
MCM10	234.517	0.995909	0.000205084
MMP14	13642.2	0.490283	0.000205367
C22orf46	132.184	0.717143	0.000206351
EDEM2	868.475	-0.5352	0.000206983
TNFRSF10C	190.915	-0.610375	0.000208041
CDCA5	380.759	0.939195	0.000208384
ITGB8	77.9263	-0.958944	0.000209487
C17orf59	143.856	-0.746712	0.00020968
HSPA1B	281.597	-0.605399	0.000209828
HEG1	3141.03	-0.788108	0.000210057
SUV39H2	209.744	0.786039	0.000210027
EHBP1	507.679	0.493899	0.000210212
CYP26B1	33.3142	-1.66942	0.000211329
CLTB	814.434	-0.44928	0.000214452
SF3B3	2813.68	0.384904	0.000217568
ALKBH8	293.071	0.561409	0.000218544
CSNK2A2	629.827	-0.547052	0.000218459
ETHE1	310.478	-0.727278	0.00021876
TIPARP	487.706	-0.629068	0.000219935
HDAC2	2652.33	0.410072	0.000220533
TSTD1	82.1258	1.31268	0.000220675
RNF207	60.0863	-1.15146	0.000221023
FUS	4242.97	0.726504	0.000220935
PSAP	22305.3	-0.39728	0.000224608
LOC100508120	20.1824	-1.39305	0.00022592
CD163L1	211.85	1.10364	0.0002265
ALX1	134.864	0.796727	0.000229896
MBOAT7	2519.53	-0.382058	0.000231061
PFKFB3	800.222	0.571257	0.000232798
C18orf54	324.922	0.703328	0.000233244
THSD4	843.547	0.913408	0.000233301
BDKRB2	82.1133	1.2865	0.000233577
C2orf27A	65.6338	-1.14276	0.000234509
HOXA5	557.056	-0.497301	0.000234961
GOLPH3	1631.86	-0.423808	0.000235426
RAB23	258.153	0.63247	0.000235968
ASXL3	30.8596	1.42479	0.000236522
FLJ41200	1021.99	1.64962	0.000236453
RPS27L	1977.51	-0.500429	0.000238209
PWWP2B	174.895	-0.786622	0.000239474
LIMS1	3129.34	-0.358893	0.000239643
PPM1F	4799.81	0.348166	0.000240278
GLTSCR2	2845.25	-0.481588	0.000242308
MPND	160.659	-0.724807	0.000243093
ATP6V1G1	1442.67	-0.384064	0.000243555
SH3RF3	538.551	-0.621736	0.000244467
TCEA2	431.895	-0.485234	0.000244784
GNAI3	2644.84	0.348804	0.000244745
ME2	674.34	-0.43036	0.000245034
PLS1	10.1426	-1.64846	0.00024544
CLEC10A	27.6585	1.44841	0.000245776
KLHL22	285.357	-0.52748	0.00024625
INTS7	347.321	0.509571	0.000246236
NTHL1	214.702	-0.837926	0.000246687
JPH3	36.9981	-1.34739	0.000247737
FAM214B	729.928	-0.466199	0.000248045
ST8SIA1	13.4771	1.65155	0.000248234
CAD	1417.49	0.414116	0.000250409
SIK1	311.454	-0.88467	0.0002503
GOLPH3L	573.988	-0.67035	0.000250669
HTRA1	5326.48	-0.428577	0.000251348
MIR100HG	168.496	-0.952989	0.000252019
GRAMD1C	350.39	0.699561	0.000252331
ATP2A3	33.1858	-1.52243	0.000252738
SLC7A2	444.174	-0.822768	0.000253467
EMCN	4105.9	-0.502498	0.000253792
RECQL4	307.681	0.883438	0.000254255
ACSS1	225.687	1.13903	0.000254429
PPARG	36.9855	1.43674	0.000254874
DHX15	2810.45	0.401102	0.000258601
LRRK1	314.871	-0.71056	0.000258823
OAZ2	1462.12	-0.4342	0.000260298
SH2B1	692.528	-0.455103	0.000262754
MALAT1	4817.15	-0.693976	0.000263433
PABPC1	19336.5	-0.303172	0.000264092
MLH1	633.257	0.466716	0.000265896
RPH3AL	185.799	0.857067	0.000270026
EXOSC8	424.886	0.558713	0.000270905
MAN1A1	2246.34	0.630748	0.000275003
EPS8L2	30.0043	-1.41773	0.000276369
MRVI1	83.3345	0.915864	0.000277195
REP15	54.6093	1.00657	0.000277996
EED	315.452	0.563706	0.000278632
ARL4A	1660.82	-0.471853	0.000278568
CLN3	436.432	-0.492906	0.000278376
MAK16	341.492	0.639718	0.00028045
MGST1	707.448	-0.993598	0.000281316
DIMT1	695.407	0.47788	0.000282053
CPA3	110.677	1.33403	0.00028283
MLXIP	907.664	-0.414443	0.000285133
ST8SIA2	33.9231	-1.59365	0.000285653
CDC20	708.103	0.863739	0.000286628
TOR3A	610.995	0.478613	0.000287075
CCL16	17.0836	1.46127	0.000287091
MYO6	1750.94	-0.457881	0.00028923
MEGF8	2084.36	-0.347778	0.000293358
CCDC34	184.995	0.776445	0.000295158
DDX60L	1055.77	-0.565768	0.00029597
KANK1	445.302	-0.675019	0.000297122
RPS6KL1	69.7862	-1.00978	0.000297853
RALGDS	1285.36	0.410737	0.000298222
ANXA7	1619.51	-0.356391	0.000298742
ZNF276	311.071	-0.519016	0.000299257
OS9	5388.9	-0.306074	0.000299289
RIOK1	461.489	0.608476	0.000299404
RNASEH2B	232.544	0.607745	0.000299574
PRELID2	71.2141	-0.957985	0.000301037
NOC3L	469.383	0.500305	0.000302079
TDP1	350.583	0.608735	0.000304693
FANCA	220.988	0.926943	0.000304911
SLC37A2	95.3865	0.996956	0.000306378
STAT1	1945.74	-0.830552	0.000306843
SLC25A24	1221.59	0.529789	0.000308039
NOL11	1005.7	0.429932	0.000309641
FOXO1	2395.94	-0.539343	0.00030987
RAMP2-AS1	115.96	-0.95334	0.000310675
RFWD3	576.231	0.533398	0.0003129
2015-09-07	3939.78	0.350124	0.000314901
DNAH11	18.0296	1.43727	0.000316536
DUSP6	5541.01	-0.665763	0.000318306
HIST3H2A	20.4695	-1.47264	0.000319025
ATG3	925.838	0.374262	0.000319293
STXBP2	387.947	-1.00704	0.000322204
FPGS	858.544	-0.540586	0.000323988
RPS6KA5	140.345	-0.742715	0.000324513
KIF15	218.673	1.05035	0.000325968
WDR76	225.147	0.87714	0.000327709
DHX9	3977.47	0.406171	0.000328152
SLC16A3	1082.84	-0.753166	0.000328519
MAP1LC3B	2326.46	-0.435699	0.000330694
TMEM26	65.6479	1.4165	0.000332709
SRSF3	5174.78	0.49128	0.000333208
C15orf54	311.274	-0.523378	0.000334403
[truncated: 21,711 more rows]

## Sheet: Day6OEvsGFP
	baseMean	log2FoldChange	pvalue
SNAI2	20142.5	5.91609	4.29365e-143
ABCA3	498.79	-5.12094	5.31215e-92
MEGF6	779.387	-3.40202	4.94267e-87
CACNG7	344.363	5.38058	9.4693e-82
APOD	3098.15	5.31234	4.68403e-77
OLFM1	837.889	4.30965	9.98585e-68
FOXP4	292.27	-3.37404	4.47722e-58
MYRIP	438.532	-3.78162	4.07724e-57
EPHA2	1751.09	-1.57507	6.53896e-52
KIAA1244	147.186	-3.99427	8.30645e-52
PODXL	2480.88	-2.45977	3.1675e-50
LINC00607	479.458	-2.76129	1.50312e-49
CLU	21143.4	-4.19118	7.66877e-49
COL18A1	13703.5	-1.71255	3.41295e-48
SYNGR2	803.373	-2.75193	2.31241e-47
TACSTD2	425.227	-2.22085	9.40506e-46
NEURL1B	1696.16	3.46246	4.78731e-45
BMX	1880.38	-2.93928	2.00453e-43
CPXM1	1588.95	2.88801	3.66847e-43
TPD52	174.857	-4.76053	1.82564e-42
APLNR	10071.5	1.99355	7.09636e-41
CCDC69	334.272	-2.93067	1.23045e-40
SPTBN2	102.049	-3.94776	3.12492e-36
TSPAN7	1292.04	-2.15545	2.60662e-35
LAMA3	77.4226	-4.10695	1.10772e-34
MGP	5566.42	-3.08676	1.22404e-34
CCRL1	223.401	-4.26246	2.99568e-34
GBGT1	182.066	-3.12434	2.93648e-34
NPAS2	564.939	-2.1374	3.49392e-34
GALNT18	294.912	2.19928	3.96277e-34
RHPN1	268.149	-2.59981	5.88969e-33
FAM174B	1167.82	-1.68637	1.11587e-32
SLCO4A1	61.3984	-4.09473	7.63948e-32
EEF1A2	70.3642	-4.08666	2.28809e-31
EMID1	136.128	2.568	4.92946e-31
SPINT2	71.6832	-4.05693	1.93431e-30
GUCY1A3	101.103	-3.85324	2.53954e-30
ACE	1000.95	-2.91114	2.9078e-30
TM6SF1	379.731	-2.25624	4.67703e-30
LAMP3	120.948	-4.22089	5.56726e-30
MYEF2	369.931	-2.69447	2.00489e-29
LCP2	118.088	3.16035	6.92909e-29
GNG2	472.323	2.92301	7.78269e-29
EFEMP1	38367.2	-1.27823	2.00754e-28
TNFRSF11A	228.23	-2.91134	3.65682e-28
JAG2	919.969	-1.71341	4.70976e-28
AIF1L	126.548	-3.2578	1.64365e-27
PTPRF	1313.53	-3.01717	3.33009e-27
SPRY1	1970.48	1.71763	1.02051e-26
ATP6V0E2	195.617	-3.3701	1.54397e-26
AGPAT3	905.93	-1.36167	2.84002e-26
NTN4	602.313	-1.91787	3.71446e-26
ARHGEF40	709.869	1.74167	4.54509e-26
FUCA1	76.3614	-2.95805	5.21024e-26
MANSC1	1043.98	-1.28688	8.01467e-26
SLAIN1	38.3513	-3.93144	1.58824e-25
KLHL4	369.725	-1.68753	1.58477e-25
FAM189A2	38.6938	-3.93758	1.56571e-25
ERC2	41.7364	-3.84081	1.67811e-25
FLNB	8974.68	-1.15243	4.67789e-25
SLC29A1	2628.99	-1.33386	6.85347e-25
AQP1	7404.88	1.17908	1.47876e-24
IGF2	147.758	3.78427	3.24242e-24
ANKRD55	163.536	-2.07001	4.03387e-24
HYAL2	4808.9	-1.23536	1.01429e-23
KRT7	62.6153	-3.45508	1.08126e-23
VWA1	282.354	1.69129	1.16506e-23
EBF4	272.291	1.96031	2.10768e-23
LY6H	38.037	3.69461	2.268e-23
TMEM106C	326.566	-2.37497	3.81308e-23
FRAS1	58.8554	-3.24604	4.07176e-23
ARVCF	345.854	-2.02487	4.49481e-23
FN3K	67.1879	-2.88657	4.67089e-23
CCDC109B	263.577	-2.38591	5.46495e-23
HES2	50.0407	-3.5809	6.13167e-23
CLEC10A	657.022	2.86036	6.28639e-23
HAGH	220.37	-1.67367	6.63389e-23
NFE2L3	699.565	-1.85502	6.92552e-23
ECHDC2	89.2058	-2.83956	2.86001e-22
SHC2	199.702	-2.74624	6.49247e-22
ANXA3	150.22	-3.0126	8.71006e-22
DACT1	129.911	2.70195	1.26411e-21
SLC35F2	540.58	-1.91665	1.33944e-21
P4HTM	214.729	-1.89126	1.86552e-21
PNMAL1	99.1769	-2.80716	2.93889e-21
CREB3L1	348.512	1.87682	6.96923e-21
AGRN	3149.56	-1.31165	7.91927e-21
EBF1	210.566	2.35411	9.16204e-21
BOC	44.9604	3.34632	9.60108e-21
LTBP4	975.201	-1.3105	1.07906e-20
ZMAT1	155.198	-2.69859	1.2217e-20
WFS1	4427.69	1.61767	4.11235e-20
SAMD10	76.6937	-2.39993	4.49292e-20
NBEAL2	1343.04	-1.23862	4.57919e-20
ARHGEF25	192.495	1.81758	5.74445e-20
PCSK6	373.491	2.78917	6.95681e-20
CYGB	103.518	2.6708	7.60255e-20
IL16	153.041	1.96675	1.10276e-19
PELI2	701.477	1.25854	1.22563e-19
TM7SF3	1060.12	-1.43967	1.45931e-19
SH3GLB2	419.321	-1.49494	1.6794e-19
EMP2	981.728	1.21316	1.66431e-19
KIF21B	393.544	1.69264	1.89736e-19
CYFIP2	136.091	-3.02927	3.35155e-19
SLC25A29	783.905	-1.11908	3.31973e-19
UBXN2B	104.907	-2.51012	5.14171e-19
UNC5A	259.377	2.84584	5.50012e-19
GYPC	822.447	1.69392	5.81513e-19
STARD9	538.197	1.65344	5.76501e-19
PLCL1	443.226	1.4291	5.95725e-19
CLEC11A	656.297	1.38385	7.28937e-19
IL4R	1309.89	-1.11876	7.5039e-19
KRT19	79.2149	-3.06055	8.23917e-19
PNP	2080.15	-1.27234	9.24037e-19
FAM13C	46.0666	3.21621	1.16365e-18
DOK3	279.126	1.38698	1.2238e-18
C1orf115	614.448	-2.0728	1.49162e-18
EXOC6	1277.23	-1.30648	1.73271e-18
GMPR	385.593	-1.6039	1.80302e-18
MGAT4A	631.842	-2.38187	1.89619e-18
HHIP-AS1	395.365	-1.35978	2.04644e-18
FAM107B	2173.93	-1.28744	2.32294e-18
MAF	168.705	2.8673	2.6109e-18
BTG2	1668.8	-1.23216	3.4899e-18
OLFML2A	161.115	2.23595	3.96034e-18
APOA1BP	626.504	-1.00169	4.56468e-18
GPR146	157.054	-2.13308	4.78938e-18
RNF144B	950.309	-1.60667	5.7633e-18
MALL	1410.38	-1.70592	5.8267e-18
SLC9A3R2	664.832	-1.40175	6.29511e-18
PLXNA2	1476.16	-1.29695	8.10138e-18
SLC25A23	683.596	-1.16845	1.04324e-17
LPAR6	1917.58	1.31974	1.13839e-17
PRICKLE1	828.362	-1.67717	1.59124e-17
SULF1	642.758	-2.33784	2.58915e-17
MBP	44.6446	-3.18763	3.42749e-17
DNM3	146.83	1.78857	3.53849e-17
DTX4	354.651	2.60434	3.80768e-17
FAM124B	798.489	-1.21303	4.31188e-17
KIAA0895	41.3354	-2.76122	4.47159e-17
APOE	328.378	2.34213	4.74159e-17
CELF2	350.619	-1.73304	6.46924e-17
ACSS1	491.26	1.88044	8.20462e-17
COLEC12	2851.86	1.44421	9.33519e-17
AHNAK2	699.631	-2.42666	1.04719e-16
MVP	3691.95	-1.07933	1.30594e-16
GAB1	645.43	1.21047	1.79626e-16
CYB561	500.804	-1.23652	2.00453e-16
PLEKHA7	30.4316	-3.0082	2.07831e-16
ENPP4	178.478	-2.92526	2.13398e-16
ESAM	3878.18	-0.835972	2.41131e-16
SNCA	1142.05	-1.17366	2.3995e-16
NME3	371.33	-1.13588	2.56357e-16
DPP7	1023.12	-0.944775	2.94811e-16
SRRM3	178.715	1.61915	3.9084e-16
SAMD12	48.3572	-2.87464	4.30828e-16
UHRF1BP1	283.537	-1.48144	4.37055e-16
BAIAP2L1	107.905	1.78808	4.77348e-16
RPS6KL1	76.6229	-2.68531	4.79818e-16
DUSP1	5707.11	-1.00776	6.801e-16
TMOD2	353.176	1.47633	7.07223e-16
CMTM8	288.83	1.6355	7.52407e-16
CCDC125	99.2351	-2.03166	8.61102e-16
XYLT1	565.716	1.39772	8.69239e-16
HEPH	331.861	2.13092	9.47034e-16
FAM43A	5496.87	-0.891564	1.03209e-15
CSF2RB	1447.22	-1.058	1.26212e-15
CXCR7	1830.38	-2.44239	2.4476e-15
EDNRB	796.852	1.86035	2.54548e-15
CACNG8	270.518	2.05992	3.20407e-15
RHOBTB3	1438.28	0.915302	3.80249e-15
FZD6	1320.67	-1.08924	4.08131e-15
HIPK2	2102.24	1.0092	4.16904e-15
CTXN1	137.133	-2.27451	5.31748e-15
TBXAS1	141.197	2.06649	5.30176e-15
ADD3	2943.06	1.06892	5.993e-15
OSBPL10	1204.67	1.46156	6.16538e-15
PAK1	295.43	1.34615	6.58169e-15
CLIC2	745.591	1.20758	7.13086e-15
C14orf132	605.606	1.21964	7.7606e-15
CD55	1604.8	-0.987334	8.9624e-15
MARCKS	12589.5	1.009	9.53213e-15
EHD1	1135.15	-1.02687	1.08687e-14
TIE1	12967.8	0.739214	1.18222e-14
ELFN1	262.757	1.57551	1.22552e-14
ARID5B	874.657	0.970683	1.24287e-14
CD79B	90.8304	2.04177	1.2538e-14
PLA2G4A	513.238	-1.72139	1.99701e-14
RBM24	156.498	2.16604	2.25892e-14
C1orf21	1111.5	1.19337	2.6475e-14
CFLAR	2026.7	-0.766745	2.78985e-14
H19	4451.47	3.08926	4.46487e-14
ADAMTS18	1089.61	-3.05129	4.86351e-14
ZDHHC21	889.882	-0.893949	4.89803e-14
SEMA6D	386.075	1.21022	5.10465e-14
RGS11	90.9711	-2.30101	6.3682e-14
GMFG	718.502	1.10616	7.11724e-14
CPED1	232.558	1.51234	7.88087e-14
GPER	58.0599	-2.37234	8.36241e-14
CGNL1	576.056	-2.12838	8.62569e-14
ALDH1A3	160.392	-2.45034	8.6936e-14
ENPP2	376.736	2.14731	8.88837e-14
FBXO25	151.932	-1.50732	8.87442e-14
GPR160	35.9138	-2.74586	9.40897e-14
ART4	140.857	-2.03128	9.52469e-14
C11orf80	112.057	-1.91176	1.07184e-13
ATP9A	887.818	-1.12669	1.08139e-13
DNM1	59.8816	2.15968	1.12362e-13
LIMS2	265.106	-1.96339	1.21329e-13
GIPC3	738.555	1.83355	1.22293e-13
TCN2	1682.6	-1.76609	1.30492e-13
CEP170B	553.821	-1.51237	1.32062e-13
RASSF2	353.974	-2.16545	1.75523e-13
A2M	13685.8	1.63649	1.81831e-13
RRM2B	1396.92	-1.10383	1.89992e-13
PROM1	69.1328	2.69555	2.00188e-13
CARD11	109.138	-2.64341	2.46946e-13
NR1H3	325.984	1.47095	2.50646e-13
EBF3	82.5559	1.90667	2.55253e-13
TTYH2	132.777	1.91823	2.58617e-13
ANO5	32.0549	-2.89096	2.78238e-13
EPOR	565.829	1.27913	2.91864e-13
WWP1	1483.66	0.890155	3.7337e-13
FOLH1	555.78	1.85414	4.86114e-13
FZD5	51.2245	-2.07973	5.04874e-13
NRK	39.112	-2.59138	5.28462e-13
SLC9A5	222.317	1.29321	5.68345e-13
NDRG4	1196.91	-1.69134	7.46668e-13
SLC37A1	90.8023	-1.76524	7.80827e-13
WIPF1	1454.88	1.05401	8.16929e-13
CLCN4	273.633	1.17974	8.76805e-13
MTSS1L	1278.93	1.04758	9.84335e-13
GGTA1P	118.066	2.09238	9.83839e-13
ANKRD1	646.634	-2.17504	9.98155e-13
PALD1	946.234	-1.72095	1.02053e-12
EMILIN1	1100.55	1.29358	1.06827e-12
CRHBP	68.0345	2.38498	1.16243e-12
ADORA2A	243.55	-1.11542	1.2641e-12
DENND2A	41.9609	2.46398	1.30611e-12
GCNT2	157.737	-2.14472	1.41804e-12
SGIP1	866.556	1.14913	1.43199e-12
REPS2	165.257	1.69852	1.49655e-12
CEACAM1	332.881	2.30573	1.50301e-12
CD9	3178.56	-1.43414	1.52422e-12
ZNF436	655.248	1.55998	1.54571e-12
RALGDS	2282.35	0.979339	1.7277e-12
TP53I11	2825.99	1.19494	1.84736e-12
RPS6KA2	3058.74	-1.18158	1.96275e-12
PCSK1	115.912	2.03441	2.02675e-12
CTC1	356.732	-1.00946	2.40769e-12
KCTD3	1504.51	1.02044	2.69907e-12
GJA4	40.5271	-2.79342	2.69286e-12
BCL2L1	1337.99	-1.00158	2.73101e-12
PRDM8	281.498	1.75253	2.76709e-12
DEAF1	507.584	-1.02413	2.89774e-12
NXPH3	124.196	1.46984	3.15812e-12
KLHL26	47.2939	-2.12038	4.18168e-12
E2F5	38.3049	-2.28517	4.3066e-12
SPRED2	458.228	0.986546	4.35284e-12
WDFY4	55.6011	-2.60198	4.43616e-12
RBPMS	636.851	0.792634	5.49508e-12
CYP2U1	205.163	-1.34026	5.84882e-12
ARHGAP25	100.46	1.76387	6.52065e-12
TMEM62	113.967	-2.29897	7.39381e-12
SLC41A2	83.2083	-1.7707	8.02441e-12
EFNB3	41.5552	2.2478	8.21972e-12
TNIK	217.248	-1.66898	8.49626e-12
SLC2A12	131.303	1.4476	8.65449e-12
THEM6	237.846	-1.70463	8.96648e-12
C7orf61	121.206	2.06071	9.0774e-12
HTR1B	65.8526	-1.97017	9.29502e-12
ANGPTL2	1703.73	1.0642	9.28857e-12
SPOCK3	53.5349	2.2238	9.40055e-12
HHIP	1793.83	-1.57095	9.72273e-12
CLSTN3	1384.4	-1.17523	1.04098e-11
VPS13A	737.616	-0.935926	1.24235e-11
RNF208	34.626	-2.23352	1.36613e-11
CTSL1	4538.73	1.16381	1.42327e-11
TMEM37	407.903	1.74131	1.68881e-11
SHANK1	111.177	1.44884	1.70742e-11
PRDX2	1621.35	-0.743721	1.7362e-11
FIG4	252.519	-1.22809	1.82354e-11
MCAM	10830.2	-1.23224	1.83562e-11
MYCL1	32.2869	-2.2901	1.85068e-11
E2F8	99.145	-1.67228	1.90055e-11
ST8SIA6	27.2487	-2.71422	1.97634e-11
LOC400456	93.0247	-1.87578	2.12936e-11
ABLIM1	2037.58	-1.19449	2.19873e-11
AKT3	1990.43	0.832027	2.24495e-11
FILIP1	254.354	1.56668	2.27853e-11
RNF144A	1919.5	1.47673	2.28946e-11
ABR	1120.45	-0.670766	2.33438e-11
RSPO3	96.4527	1.97082	2.8357e-11
GJD3	99.4788	-1.71984	2.96909e-11
TUBA4A	298.341	-2.31258	3.13377e-11
ISG20	137.601	-1.77171	3.14817e-11
PIEZO2	2761.67	1.58256	3.26416e-11
POMT1	416.076	-0.886776	3.51411e-11
MGMT	330.165	0.913632	3.66496e-11
LYVE1	14396.9	1.7964	3.68808e-11
RASGRP3	1256.19	0.863915	3.73196e-11
DUSP6	5823.26	-1.34195	4.04401e-11
RARG	600.652	1.1918	4.06954e-11
GPIHBP1	62.47	2.46939	4.81807e-11
JDP2	247.35	1.07204	4.94625e-11
F11R	3091.7	-0.922734	5.03318e-11
PPM1H	34.4348	-2.19022	5.35639e-11
ZMIZ2	1003.02	-0.825389	5.48214e-11
RNPEPL1	797.546	-0.76163	6.20341e-11
CADM4	73.5375	-2.12599	6.76707e-11
KIAA1644	49.2122	2.18285	7.02752e-11
SAMHD1	329.201	-1.33146	7.87062e-11
ZNF641	37.3834	-2.13934	8.02372e-11
NRG3	150.365	-1.31567	9.41614e-11
MAGED2	5751.96	0.628772	9.61167e-11
NAALAD2	243.314	1.37413	9.87884e-11
PION	106.284	-1.72862	1.01672e-10
TJP2	1544.2	-1.10779	1.06203e-10
TMEM25	129.683	-1.54049	1.06949e-10
AMPH	165.823	1.89742	1.155e-10
GIPC2	482.491	-1.45478	1.17452e-10
CAP2	103.457	-2.18746	1.20473e-10
SERGEF	73.6809	-1.87928	1.25214e-10
AUTS2	378.32	1.36292	1.31e-10
BIRC3	129.699	-2.19161	1.33199e-10
TMEM156	166.724	1.73778	1.43065e-10
LOC643733	71.0618	-1.82816	1.49384e-10
GVINP1	188.589	1.57857	1.5129e-10
CD58	136.514	-1.21606	1.53484e-10
SYNPO	5283.98	-1.05092	1.55912e-10
PRKD1	381.552	1.02001	1.67159e-10
LARGE	205.866	1.58681	1.69538e-10
ALX1	155.765	1.25985	1.8111e-10
RYBP	737.12	0.876893	1.83385e-10
CITED4	90.0631	-2.04556	1.89144e-10
EHD4	2856.97	-0.903271	1.89456e-10
CDK19	392.086	1.00258	1.90967e-10
WSCD1	1179.98	-1.44471	1.93609e-10
ADIRF	214.254	-2.26999	1.96354e-10
ERAP1	1202.6	-0.94427	1.96783e-10
KCND1	169.05	1.38888	2.21749e-10
TBC1D4	2170.45	1.02922	2.40473e-10
APH1B	719.658	0.887129	2.65697e-10
CLIP1	1212.54	-0.678186	2.90308e-10
LRRC4B	72.8644	2.36671	2.91759e-10
ALDH5A1	33.4082	-2.11073	3.04306e-10
ALCAM	909.348	-1.89076	3.60269e-10
SLC41A1	836.319	0.690949	3.70996e-10
GAMT	144.044	-1.31084	3.76101e-10
PTRF	17250.9	-0.617653	3.85963e-10
TECPR1	1178.35	-0.732828	4.16679e-10
ALDH18A1	1394.04	-0.800072	4.40249e-10
DTWD2	37.4096	-1.94789	4.76645e-10
ITPRIPL1	47.8613	1.93093	5.06602e-10
SNAP91	18.5277	-2.50842	5.16084e-10
MIF4GD	163.277	-1.44819	6.00174e-10
BMP6	2526.52	-0.88753	6.16041e-10
RELL1	990.012	-0.767341	6.37514e-10
DNASE1L3	103.659	2.05653	6.46594e-10
GPD1L	311.866	-1.43336	6.62962e-10
ABCG2	338.235	-1.76499	7.13401e-10
ANTXR1	636.284	1.01934	7.408e-10
SPATA6	215.254	1.105	7.93087e-10
TSPAN12	1038.35	0.962466	7.99898e-10
HSD17B11	1054.04	0.939218	8.84244e-10
BCAM	1294.86	-1.26774	8.90352e-10
SLC25A4	176.944	-1.44141	9.81488e-10
PPARG	188.171	1.60193	1.01082e-09
ARRDC3	2554.57	0.904595	1.02877e-09
DAGLA	110.793	-1.43304	1.0372e-09
CPEB2	706.016	0.776946	1.06923e-09
MPP1	914.524	0.77962	1.10229e-09
NRG1	85.8397	-2.19071	1.12209e-09
PMEPA1	208.287	-1.26273	1.1447e-09
AADAT	81.0952	1.70113	1.15578e-09
MMP28	25.152	-2.4369	1.24968e-09
NFATC4	1303.59	0.866993	1.2474e-09
CC2D1A	326.151	-0.945913	1.24752e-09
PDGFD	222.933	-1.97622	1.30626e-09
STIM2	974.008	1.05625	1.32517e-09
NCK2	684.481	0.825646	1.44897e-09
TMEM132A	1081.3	-1.29847	1.45571e-09
RAMP2	783.642	-1.26091	1.49352e-09
SLC7A6	733.567	-0.750942	1.5465e-09
TMEM184B	1533.99	-0.568982	1.56068e-09
MYRF	90.3151	1.78527	1.5698e-09
SYCP2	72.9251	1.86434	1.61269e-09
STX11	104.445	-2.20149	1.71305e-09
PODXL2	38.2422	-2.00851	1.77133e-09
PCBD1	310.657	-1.67015	1.81246e-09
CHST7	367.721	0.934013	1.88174e-09
MCF2L	55.0648	1.91946	1.88553e-09
TSPAN11	1361.26	1.65699	1.93938e-09
ARHGEF6	570.948	0.771558	2.01576e-09
TMEM123	4993.18	-0.653002	2.08446e-09
PHF10	325.326	-0.9396	2.0819e-09
KCNMB4	281.204	1.73941	2.09841e-09
ST3GAL5	355.655	-0.985886	2.13406e-09
ANKS1B	39.1761	2.08541	2.14526e-09
PLXNA4	197.657	-2.07958	2.17006e-09
C17orf58	263.172	-0.960012	2.34844e-09
TRO	587.931	0.987294	2.36104e-09
DAPK2	106.664	1.77439	2.44058e-09
FHL1	1524.21	0.766231	2.66758e-09
HGF	418.706	1.27438	2.66661e-09
CIB2	137.984	1.14399	2.74714e-09
NOXA1	26.6893	-2.22674	2.75259e-09
GBA2	830.27	-0.753408	2.77444e-09
HECW2	637.091	-1.57362	2.7797e-09
DAG1	1317.25	-0.753417	2.81465e-09
ACTA2	389.389	0.843302	3.38774e-09
SLC9A7	261.067	-1.20754	3.41189e-09
USP31	1585.94	1.04826	3.53947e-09
RWDD2A	98.7803	-1.46301	3.56077e-09
KIAA1671	947.239	-0.964576	3.71403e-09
ACP5	1787.05	-2.41649	3.73456e-09
PON3	51.2253	1.82819	3.83822e-09
ALS2CL	205.783	-1.02927	3.85583e-09
GPR143	116.252	-1.54975	4.17754e-09
PHKB	1071.3	-0.814524	4.3384e-09
TMEM246	319.176	1.79283	4.49318e-09
GHR	84.3666	1.51012	4.56283e-09
BMP4	546.283	-1.53643	4.67171e-09
LTB	80.1459	1.80117	4.73115e-09
SYNJ2	976.79	-1.19899	4.83654e-09
RFTN2	319.891	1.24016	5.47647e-09
MLF1	340.771	1.19956	5.71065e-09
CLEC2B	458.228	1.21873	5.96132e-09
BACH1	794.011	0.89596	6.01356e-09
VAMP8	344.485	-1.14981	6.35018e-09
FYN	2665.24	0.679855	6.46407e-09
PERP	1480.69	-0.969965	6.7208e-09
VIPR1	27.8869	-2.14897	6.91874e-09
THBS1	68263.2	-1.22221	6.98758e-09
ADPRHL2	359.656	-0.818623	7.13773e-09
RTN3	1834.97	-1.24195	7.40264e-09
EVA1C	245.268	-1.19289	7.67581e-09
RBMS3	587.579	0.873284	7.71596e-09
ZC3H12D	20.0246	2.26375	7.77789e-09
TMEM163	14.8219	-2.35213	7.92349e-09
HNMT	246.56	0.904546	8.06775e-09
2015-03-02	165.148	-1.38354	8.23454e-09
LRIG1	571.657	-1.35346	8.47229e-09
KIAA1598	374.063	-1.24337	8.85264e-09
MBNL3	163.222	1.14859	9.38511e-09
IRAK1	1386.47	-0.673606	9.4279e-09
CCDC88C	507.961	-1.49726	9.74854e-09
DACT3	61.1537	1.90677	1.00976e-08
RAB11FIP5	1297	-0.548196	1.0361e-08
RARRES1	219.874	1.61824	1.12715e-08
CAMKK1	96.1588	-1.23107	1.18694e-08
PDLIM1	4397.06	-0.650127	1.21916e-08
SCARF2	472.714	0.860102	1.34086e-08
CETP	419.401	1.71202	1.39842e-08
FZD3	28.1161	-2.00189	1.44463e-08
SP8	90.9737	-2.07075	1.50834e-08
GRIK5	18.6711	-2.2993	1.57296e-08
TUSC3	1060.31	1.07057	1.57252e-08
FARP1	1209.76	0.690734	1.58128e-08
KIAA1211	255.291	-1.60418	1.58959e-08
TBC1D15	1985.9	0.824703	1.61402e-08
SH3BP1	97.5141	1.34056	1.63448e-08
GALNT14	103.322	1.57543	1.69297e-08
SLC2A9	75.8561	1.46533	1.71493e-08
SERINC5	442.326	0.815738	1.85241e-08
AP5M1	712.899	0.728279	1.85319e-08
CCNDBP1	373.181	-0.86669	1.90943e-08
ARHGAP32	271.864	1.04416	2.04184e-08
RAB3IP	114.7	-1.39263	2.28012e-08
C3orf70	90.8077	2.17737	2.28477e-08
PPP1R35	199.158	-1.09002	2.3016e-08
SMTN	2923.19	0.692917	2.3338e-08
MEOX2	148.183	2.0919	2.46923e-08
S100A16	5344.89	-0.663343	2.48405e-08
AK3	1379.29	-0.645822	2.57339e-08
WDR45	554.099	0.891	2.60667e-08
C15orf39	731.889	-0.768831	2.69508e-08
STK10	1090.7	0.604657	2.78132e-08
ZBTB1	1039.36	0.632106	2.80935e-08
LPHN2	3890.81	0.884864	2.82467e-08
PARP4	1399.79	-0.764354	2.82995e-08
SLC9A3R1	142.825	-1.26689	2.86416e-08
TTC39A	253.868	-1.3283	3.04353e-08
YIPF1	399.513	0.89163	3.05649e-08
LEPREL4	738.531	-0.688623	3.15428e-08
BVES	390.225	1.21246	3.18561e-08
ZSWIM5	26.0865	-2.03432	3.25868e-08
FMNL2	2590.01	1.01909	3.28372e-08
GSDMC	18.3867	-2.22108	3.40547e-08
PTPRS	341.574	0.932573	3.46407e-08
MYH10	4913.58	0.739754	3.48288e-08
KIF21A	89.4857	-1.57655	3.5832e-08
SMURF2	959.614	-0.860397	3.59062e-08
SDE2	625.215	0.662269	3.60179e-08
IQSEC1	991.138	0.986585	3.6516e-08
SQRDL	589.773	-1.40314	3.6825e-08
DCLK1	43.0817	-2.13492	3.70291e-08
FJX1	268.34	-1.39733	3.73503e-08
TNNT1	19.6974	2.22949	3.86167e-08
SCN1A	42.6549	2.19516	3.92449e-08
HIC1	525.38	1.17735	4.02045e-08
RCSD1	69.5459	1.99533	4.08002e-08
C6	38.3597	2.24852	4.087e-08
NYAP1	260.141	1.26047	4.41325e-08
SOX12	829.238	0.753282	4.82812e-08
FAM53B	636.384	1.07207	4.92268e-08
AFAP1L1	2719	0.714061	5.06021e-08
CNNM3	220.857	-0.974909	5.13536e-08
ARHGEF10L	198.226	-1.03118	5.57925e-08
DSE	752.227	0.707108	5.72452e-08
QPCT	583.67	-0.87699	5.99601e-08
ARHGEF16	22.6046	-2.06199	6.20449e-08
DOK5	239.556	1.00808	6.36665e-08
CLIP3	915.549	0.647792	6.47146e-08
VEPH1	1008.08	-0.817853	6.84942e-08
PCGF5	469.058	-0.756595	6.88348e-08
NAAA	135.712	-1.29536	7.14427e-08
HSPA4L	88.0647	-1.75717	7.25285e-08
GALNT15	2025.37	1.66649	7.25018e-08
DTX3	355.415	1.16575	7.23928e-08
C6orf141	82.0239	1.57905	7.275e-08
AKNA	254.855	-0.885523	7.32131e-08
SEMA3D	22.1318	-2.0538	7.35899e-08
PTPLAD2	177.255	1.26335	7.46736e-08
TTC13	280.29	-0.893762	7.58233e-08
OSBPL3	842.791	-0.802583	7.85796e-08
PKN1	2625.48	-0.569658	7.90125e-08
DMD	77.7657	-1.88721	7.98161e-08
RUNX1T1	368.729	-0.810411	7.98527e-08
PRKAA2	79.4789	-1.69708	8.05793e-08
PCDH19	207.194	1.82659	8.15131e-08
ITGB3	1736.05	-1.25404	8.44209e-08
ARHGEF37	138.37	-1.75142	8.5933e-08
LGALS8	838.34	-0.603965	8.80127e-08
RELT	198.875	-0.915911	8.81853e-08
DCN	1983.85	1.26644	9.13664e-08
CYSTM1	371.596	-1.14954	9.13419e-08
CHD3	4703.1	0.583732	9.16862e-08
SLC38A10	1703.63	-0.549788	9.20249e-08
DCLRE1A	137.197	-1.01078	9.35403e-08
SLC16A14	17.7514	-2.11453	9.37697e-08
TM7SF2	66.4853	-1.51249	9.55435e-08
KHK	16.2575	-2.15319	1.01356e-07
ITGB5	1991.18	0.534134	1.01671e-07
CDKN1C	189.331	1.61891	1.02161e-07
MGARP	40.498	-1.85193	1.0273e-07
PUS7	457.056	-0.887076	1.07689e-07
PTGER4P2-CDK2AP2P2	86.2806	1.41321	1.13106e-07
ITGA3	1429.48	-1.44132	1.15027e-07
EPB41L2	1922.17	0.940138	1.16876e-07
GCH1	198.604	-0.899561	1.24092e-07
ENO2	259.341	-1.33573	1.27987e-07
MOBP	41.0436	-1.85824	1.28166e-07
FUNDC2	739.435	0.642478	1.29997e-07
FSTL1	13032.8	0.695481	1.30709e-07
ADAM28	16.0174	2.13232	1.35076e-07
PCDH1	1741.58	-1.15226	1.35918e-07
ATP1A1	4845.97	-0.568663	1.36005e-07
ZDHHC2	476.713	-1.4413	1.3707e-07
PTCH1	202.626	1.13912	1.40774e-07
MYO18A	940.066	0.857138	1.46081e-07
ZFYVE16	1272.29	0.677008	1.48732e-07
FERMT3	605.31	-1.46897	1.49739e-07
AATK	20.0748	-1.95295	1.57333e-07
ZHX1	671.777	0.717224	1.58799e-07
NLRX1	221.002	-0.975748	1.59198e-07
PLK3	297.277	-0.996189	1.60669e-07
EPB41L3	1595.33	-0.675182	1.65433e-07
SLC9A9	279.245	1.06161	1.71775e-07
MID2	1112.54	0.652127	1.73552e-07
ARHGAP21	2860.31	0.616975	1.79594e-07
DMRTA1	26.8485	-1.88241	1.81353e-07
LHFP	1261.14	0.701645	1.82194e-07
TRAP1	1019.99	-0.561236	1.84218e-07
RMND5A	1193.09	0.54678	1.86021e-07
PLA1A	79.7933	-1.92046	1.97464e-07
LIMCH1	2662.84	0.957554	1.98503e-07
HOXD-AS1	997.644	0.83449	2.03563e-07
CROT	279.025	-0.95733	2.03554e-07
ADAM15	6263.91	-0.931958	2.05614e-07
PIGZ	140.418	-0.971312	2.09647e-07
ATOH8	303.372	1.31382	2.10529e-07
BST2	1320.02	-0.96636	2.10384e-07
GCNT4	26.4264	2.0599	2.11252e-07
ITGA6	3612.28	-1.09995	2.14098e-07
SPR	257.486	-1.19361	2.13938e-07
MKNK2	2175.2	-0.91536	2.16855e-07
KIAA1614	117.269	1.23803	2.1652e-07
DUSP5P1	27.1093	2.08477	2.19346e-07
CARHSP1	1174.49	0.997227	2.21327e-07
SH2B2	56.1773	1.77222	2.21955e-07
DPYSL2	2814.43	0.621244	2.2404e-07
BAALC	307.776	0.877935	2.25307e-07
HOXD9	39.3406	-1.729	2.26216e-07
SEC14L1	5170.9	-0.661755	2.28094e-07
OSBPL8	1201.05	0.580034	2.37651e-07
KLHL24	902.394	0.776821	2.38249e-07
EIF2B2	679.882	-0.709631	2.38893e-07
MYSM1	919.914	0.859933	2.43982e-07
HYOU1	3943.07	-0.53001	2.45333e-07
FAM78A	1152.39	-0.640643	2.53489e-07
KCNIP3	24.3369	1.90827	2.54424e-07
ROBO4	6885.79	-0.405841	2.57474e-07
SNHG8	399.754	-0.857796	2.63283e-07
SLC38A4	18.2176	2.07337	2.6601e-07
CHSY3	120.742	1.00896	2.70682e-07
KAT2B	434.876	0.966893	2.74585e-07
MATN2	864.96	-1.10303	2.81202e-07
SLC17A9	403	-1.35467	2.83595e-07
PPP1R9A	93.933	-1.76209	2.8903e-07
GPR126	2447.05	-1.11465	2.94055e-07
AHCTF1	1224.32	0.595554	2.96503e-07
PARP1	1891.56	-0.5351	2.97933e-07
ITM2C	694.475	1.58832	3.04109e-07
RNF149	1055.85	-0.650628	3.14088e-07
CDKN2B	313.46	0.847292	3.17822e-07
PIEZO1	3731.24	-0.504178	3.19707e-07
SEC14L2	534.507	-0.706536	3.29629e-07
PHF19	464.304	-0.787434	3.30204e-07
SLC20A1	2844	-0.664944	3.33499e-07
HDAC5	745.251	0.608774	3.35821e-07
SLC2A11	34.3962	-1.63991	3.39015e-07
FRMD5	29.6245	-1.9553	3.49778e-07
ANTXR2	2519.56	0.761537	3.5917e-07
GPX3	968.149	1.6588	3.62719e-07
PROSC	566.215	-0.895847	3.75158e-07
C21orf59	468.127	-0.738332	3.75368e-07
NCK1	1070.63	0.705856	3.76952e-07
SLC44A5	48.366	-1.83692	3.90688e-07
CAMK1	219.527	-0.841535	4.04264e-07
PLIN2	1899.9	0.867712	4.06838e-07
CCNG2	796.846	1.05939	4.15325e-07
DPP3	546.423	-0.724531	4.18214e-07
SORBS1	219.366	1.16809	4.26974e-07
CPA3	126.947	1.82989	4.26375e-07
SLC37A2	75.4173	1.42066	4.33721e-07
ATF7IP2	48.7973	-1.71672	4.34135e-07
TMOD1	62.1205	-1.84289	4.38156e-07
CASP4	960.75	-0.56941	4.44794e-07
LHFPL2	1873.82	0.869302	4.47778e-07
ZNF704	283.862	0.922136	4.52688e-07
NRARP	616.47	-1.65261	4.54247e-07
RGS5	4227.19	-2.03024	4.56774e-07
CLDN23	28.0267	1.89769	4.68015e-07
ZDHHC23	47.6872	-1.51602	4.70447e-07
PDIA4	6201.5	-0.46283	4.77377e-07
MICAL2	293.971	-1.41427	4.78621e-07
SCN8A	227.605	-0.905556	4.81803e-07
SLC22A23	665.819	1.26797	4.84596e-07
KIAA1217	621.526	1.08697	4.93534e-07
ATF3	1725.44	-1.16181	5.04351e-07
PRKAR2B	627.614	-1.11156	5.06541e-07
NLGN2	1050.09	0.760539	5.15092e-07
SCARB1	333.161	-1.61309	5.23179e-07
DOCK9	3053.59	-0.607419	5.3445e-07
NCOA1	783.819	0.892722	5.36577e-07
PPAPDC1A	54.3063	-1.92097	5.5845e-07
GIMAP4	6128.29	0.713696	5.66713e-07
TNFRSF19	242.016	1.36615	5.74861e-07
SLC46A3	143.691	-1.39109	5.8346e-07
DNASE1L1	473.383	-0.82525	5.86947e-07
KLF4	2816.7	-1.36935	5.90874e-07
NOV	40.3081	1.78404	5.9435e-07
FAM69B	2012.93	-0.460935	6.0041e-07
TFEC	430.609	-1.26076	6.08681e-07
LGALS3	1496.61	0.63673	6.18057e-07
ARHGEF12	4310.62	0.52577	6.44465e-07
USP18	168.586	-1.08133	6.52115e-07
SYT17	76.3526	1.28805	6.52697e-07
CDH2	143.735	-1.86288	6.54412e-07
COL8A1	780.347	-1.95154	6.58181e-07
C15orf54	197.201	-1.42149	6.59645e-07
MAGEF1	194.76	-0.982971	6.84305e-07
GSE1	707.06	0.759313	7.01095e-07
PPIP5K1	260.891	-0.884777	7.07863e-07
GLIS3	471.707	0.696262	7.08922e-07
DOPEY2	160.835	-0.966637	7.20782e-07
EZR	1334.41	-0.865964	7.36958e-07
TNS1	2008.64	0.65155	7.42228e-07
CDK2AP2	465.622	-0.626192	7.49619e-07
ABHD8	113.491	-1.07626	7.70312e-07
FPGS	748.809	-0.529873	7.72464e-07
H1FX-AS1	70.3557	1.27507	7.83688e-07
PLA2G16	290.858	-1.78851	7.85098e-07
CTHRC1	2170.5	1.21164	7.91334e-07
SOX13	728.447	-0.756447	7.98316e-07
SLC25A20	213.485	-0.799639	8.1057e-07
COL3A1	28976	1.92382	8.36763e-07
CTTNBP2	115.025	1.69388	8.52638e-07
TRPS1	288.732	0.877362	8.82378e-07
MFGE8	1431.08	0.604631	8.94659e-07
RASAL2	812.704	0.61341	8.97834e-07
TMEM200B	38.6278	1.51725	9.12813e-07
C9orf16	443.892	-0.69523	9.12155e-07
COL4A5	2466.39	0.73238	9.12859e-07
CCL16	46.2379	1.77168	9.09573e-07
CCDC74A	70.4352	1.22459	9.16845e-07
FUT1	69.5887	-1.46819	9.32419e-07
NABP1	563.568	0.681415	9.31618e-07
CTSZ	1967.39	-0.927969	9.50988e-07
SPTBN5	381.107	-0.932532	9.56616e-07
CPPED1	717.301	-0.676965	9.74829e-07
RINL	74.4095	-1.14601	9.85347e-07
GMIP	232.773	-0.823008	9.85031e-07
GLT8D2	425.74	0.94876	1.00125e-06
ZFYVE1	735.474	0.562094	1.00331e-06
EFHD2	1024.91	-0.565753	1.01315e-06
NEIL1	168.235	-1.16925	1.01782e-06
IQSEC3	16.703	2.00253	1.03342e-06
VEGFA	477.648	-0.687188	1.04193e-06
IFRD2	660.825	-0.550608	1.07351e-06
SPRED3	300.965	-0.993999	1.08387e-06
DPY19L3	1335.96	0.533553	1.11857e-06
SCN9A	577.305	1.11292	1.12168e-06
VAT1L	93.6042	1.68921	1.1229e-06
NR3C2	155.286	-0.942771	1.12651e-06
CAAP1	414.446	-0.62623	1.13634e-06
LOC100128288	86.7005	1.35806	1.13972e-06
VASH2	34.5842	1.74542	1.14366e-06
CYTH1	1162.25	0.70417	1.15663e-06
TM4SF18	2299.2	0.786143	1.1972e-06
SLC52A2	567.356	-0.616473	1.24568e-06
MAN2A2	773.222	-0.753089	1.24699e-06
ZNF706	943.291	-0.4908	1.257e-06
KCNC4	500.637	0.826822	1.25773e-06
USHBP1	404.669	1.06379	1.25514e-06
GLI3	465.21	0.734173	1.27499e-06
ETS1	5606.99	0.647162	1.31994e-06
NR3C1	919.593	0.648299	1.3411e-06
CCDC88A	1552.81	0.75113	1.34835e-06
PKD1L1	147.241	1.06633	1.3656e-06
C7orf50	465.82	-1.05804	1.37067e-06
TNFRSF10C	205.894	-0.891162	1.38791e-06
MRVI1	175.21	1.08245	1.3917e-06
PRX	100.524	1.08326	1.39377e-06
CYP2S1	19.3022	-1.97359	1.40585e-06
MARK1	73.2581	-1.22641	1.4225e-06
PDE2A	1855.68	1.12093	1.43433e-06
ARNTL2	590.21	-1.41087	1.45808e-06
SCN1B	287.845	-1.01004	1.51086e-06
FRY	1210.23	-0.688536	1.54757e-06
CELSR2	19.316	-1.8882	1.60459e-06
SOCS2	226.029	0.795611	1.61037e-06
FOXC2	171.378	-1.28215	1.62881e-06
FAM211A	85.4668	-1.26034	1.64939e-06
SOS2	822.041	0.673617	1.65521e-06
SYT7	42.293	1.54072	1.66111e-06
DST	3623.41	-0.648766	1.70525e-06
PTK7	1492.81	1.26447	1.7213e-06
TUSC2	413.226	-0.638257	1.72383e-06
CD320	533.717	-0.893746	1.74933e-06
KLF11	447.159	0.700955	1.75593e-06
BEND7	114.433	-1.10973	1.77827e-06
ST8SIA1	30.3132	1.95333	1.78419e-06
SESTD1	1404.43	0.671142	1.7889e-06
GNL3	1392.54	-0.538482	1.78686e-06
C12orf39	13.2037	1.9254	1.78742e-06
TGFB2	22.2144	-1.76723	1.8077e-06
NREP	1546.87	0.452618	1.92291e-06
CALCOCO2	1624.01	0.580345	1.94972e-06
N4BP2L1	158.387	1.0994	1.96135e-06
TNFRSF10B	4477.11	-0.480315	1.96201e-06
ITGA10	583.047	-1.53142	1.97707e-06
HIP1R	1296.69	-0.570976	1.99059e-06
FLRT2	5060.39	0.896489	2.13917e-06
SIL1	740.12	-0.542079	2.19161e-06
FAM178A	929.089	0.920278	2.1929e-06
INSIG2	301.403	-0.911795	2.21918e-06
COL13A1	512.416	-0.905993	2.23813e-06
NPR1	3520.11	0.912225	2.33744e-06
NADKD1	395.923	0.71954	2.35231e-06
ADAMTS10	261.29	0.914114	2.35763e-06
PUS1	262.31	-0.746605	2.4475e-06
ZNF219	198.199	-0.853582	2.45783e-06
TOR4A	860.245	-0.842293	2.54979e-06
SPARC	58852.4	0.515899	2.56352e-06
TRAPPC9	359.333	-0.791876	2.58554e-06
MME	585.76	-1.41388	2.5883e-06
YPEL3	567.393	0.931948	2.64244e-06
PALMD	1824.01	-0.838489	2.66881e-06
GDF15	1231.52	-1.07947	2.70239e-06
LRRC8B	625.394	-0.770034	2.72749e-06
EXOC3L1	279.441	1.01976	2.73278e-06
NCR3LG1	42.7739	-1.65749	2.74907e-06
LINC00341	479.359	0.776574	2.75765e-06
FAM124A	197.359	-1.14486	2.79049e-06
LSG1	626.808	-0.607966	2.79123e-06
BACE2	5419.42	0.843949	2.80087e-06
BICD1	175.177	-0.942517	2.87696e-06
ICAM2	1536.46	-0.794774	2.90201e-06
F8	72.64	1.2171	2.9214e-06
PBX3	461.04	0.65681	2.93619e-06
RASSF4	139.843	-1.00224	2.93383e-06
HIF3A	1026.22	1.47669	2.94607e-06
SORBS2	237.028	-1.6017	2.96123e-06
TEAD3	102.843	1.102	2.96448e-06
SNHG3	496.815	-0.964808	2.96077e-06
TCEA3	100.687	1.10726	2.98848e-06
MEDAG	241.127	-1.38585	3.12198e-06
TLE2	959.375	0.694515	3.15281e-06
FBLN2	221.695	-1.28138	3.25936e-06
MAP2K6	98.657	0.99994	3.36371e-06
FAM3C	1875.52	0.515686	3.39763e-06
PIK3CG	207.864	1.01462	3.58957e-06
C5orf4	337.741	0.845401	3.68127e-06
PNRC1	1383.17	0.803201	3.70529e-06
SUB1	2455.68	0.448377	3.74023e-06
DHRS3	153.623	-1.4599	3.77834e-06
CCDC25	883.042	-0.497701	3.8082e-06
KANK1	392.788	-1.21137	3.81528e-06
FXYD6	1051.39	1.84618	3.86489e-06
CCNA1	24.6442	-1.88527	4.00713e-06
TENM3	370.402	1.35318	4.06808e-06
GGT7	150.252	0.85456	4.18703e-06
MECOM	1086.48	-0.713302	4.1929e-06
IFIH1	291.867	-0.766695	4.20276e-06
PRSS3	147.723	-1.73235	4.21981e-06
NDUFS8	587.926	-0.701315	4.26028e-06
THEMIS2	193.182	-1.24588	4.39459e-06
DHH	14.3976	-1.84507	4.44226e-06
DEPTOR	29.3231	1.72929	4.46966e-06
PDZD4	23.2634	1.62384	4.48683e-06
SLC48A1	348.484	-0.916152	4.53505e-06
NCEH1	308.482	-0.955856	4.57829e-06
SYNGAP1	534.944	0.976769	4.70851e-06
MOV10L1	66.1693	-1.17874	4.73452e-06
GSTM2	241.789	0.713917	4.82487e-06
TMEM55A	223.113	0.708328	4.83769e-06
SLC39A11	158.932	-0.795569	4.84605e-06
MRPL4	553.447	-0.590583	4.91227e-06
PCDH7	622.114	-0.931093	4.95728e-06
RASSF7	60.2583	-1.45013	4.96094e-06
SYDE2	12.1854	-1.86438	4.96253e-06
KIAA1841	354.517	0.646447	5.12256e-06
TRAF1	148.385	-0.979286	5.2345e-06
TBXA2R	123.976	0.978836	5.29184e-06
SLC27A3	1884.86	1.04509	5.31023e-06
PHKA1	108.063	-1.52609	5.33871e-06
CRIM1	6008.31	-0.57089	5.37148e-06
ICOSLG	108.352	-1.59713	5.36828e-06
VWF	106959	-1.01608	5.38227e-06
LOC100507254	169.598	-0.863207	5.45083e-06
EHBP1	612.303	0.556271	5.58457e-06
SNAP25	95.738	1.00797	5.63031e-06
SLC43A3	868.355	-0.578678	5.64821e-06
STRN	1082.26	0.47956	5.69085e-06
KIAA1107	78.605	1.11586	5.6866e-06
ITGA1	569.547	0.942501	5.70502e-06
SH3RF2	28.0787	-1.59698	5.70764e-06
FAT3	27.494	1.70527	5.72185e-06
SMAD5	1565.62	0.628075	5.81112e-06
ATP8B1	1821.21	-0.83877	6.06541e-06
PVRL1	627.111	0.824756	6.37868e-06
GNA13	1263.1	0.526599	6.5598e-06
HIST3H2A	20.3405	-1.7714	6.611e-06
IVD	747.413	-0.504511	6.67655e-06
CLTB	722.927	-0.552324	6.72328e-06
TRIM14	146.885	-1.01826	6.77827e-06
TGFB1I1	1075.85	0.702344	6.79622e-06
SH3BGRL2	366.536	-0.669214	6.81127e-06
GNG7	51.6959	1.59476	6.8439e-06
PTPRM	3097.53	0.673021	6.88551e-06
CCNI	3257.44	0.43554	7.02936e-06
KCNK1	31.5107	-1.82824	7.04787e-06
SLC2A13	202.784	0.787693	7.05031e-06
DIRAS3	41.0144	-1.52074	7.08648e-06
RTN2	258.394	0.839535	7.27276e-06
FAM110B	97.7983	1.4439	7.26547e-06
RGS3	1541.79	-0.525178	7.33363e-06
FGF2	431.923	-1.18851	7.33428e-06
SHB	420.746	-0.662496	7.45082e-06
PAWR	241.104	-0.891756	7.52329e-06
FLNC	2808.79	-1.33765	7.52529e-06
PARP12	497.371	-0.776328	7.61927e-06
NRIP1	1440.24	0.801801	7.74634e-06
ZNF532	1273.34	0.579055	7.73821e-06
TRIP6	845.311	-0.790706	7.77458e-06
CHST15	2165.33	0.883525	7.79898e-06
FEZ1	1184.52	0.582828	7.80453e-06
HK2	292.459	-0.954174	7.92783e-06
KSR2	59.6744	-1.53341	8.13048e-06
MAP3K5	217.634	-1.14115	8.16681e-06
GPRIN3	90.608	1.60887	8.22307e-06
IFI16	6233.76	0.567357	8.38484e-06
FAM211B	130.367	1.00012	8.51777e-06
PIP4K2A	1110.72	0.584394	8.58499e-06
LXN	2786.78	0.891147	8.6813e-06
VLDLR	637.002	1.16691	8.79678e-06
PFKL	2583.97	-0.440283	8.84594e-06
B4GALT7	399.352	-0.566094	8.93581e-06
YES1	3290.96	0.382123	9.07508e-06
CNTROB	550.154	0.522076	9.08791e-06
GALNT2	1912.51	-0.527933	9.13856e-06
C22orf46	172.343	0.820482	9.13726e-06
ZNF22	1049.19	0.556934	9.34572e-06
EPC2	506.014	0.641606	9.3578e-06
TESK2	87.4347	1.09051	9.38328e-06
TMEM108	33.0518	1.6947	9.44953e-06
KCNN2	20.365	-1.7879	9.4815e-06
MTFP1	204.788	-0.873836	9.47891e-06
BAIAP2	176.801	-0.767952	9.49321e-06
LY6G5C	25.4333	-1.5888	9.52437e-06
SPOCK1	1311	-1.20146	9.54524e-06
FAM13A	183.93	0.776292	9.54093e-06
TBC1D19	148.329	0.93836	9.60759e-06
SULT1B1	120.79	-1.47525	9.74871e-06
ANO8	137.415	-0.927339	9.81662e-06
GPR37	69.8735	-1.54129	1.00915e-05
INPP5K	543.042	-0.569737	1.01547e-05
TMEM38A	24.9426	-1.56471	1.01703e-05
ANGPTL4	574.587	-1.06642	1.02348e-05
KCNJ2-AS1	42.7697	-1.41931	1.02614e-05
FGFR3	66.5193	1.15843	1.02843e-05
ALPK3	550.793	-0.89815	1.03256e-05
SMO	137.081	-1.03234	1.04099e-05
RHOJ	7231.87	0.576993	1.04301e-05
ZNF506	83.855	1.16497	1.05912e-05
HAPLN3	912.887	-1.36939	1.05995e-05
COBLL1	170.367	-1.46418	1.06207e-05
PRKAB1	547.219	0.738425	1.06241e-05
RAB3IL1	209.13	1.22336	1.06372e-05
NADSYN1	912.818	-0.622572	1.06621e-05
SEC16B	163.04	0.92094	1.07193e-05
CRTAP	4018.6	0.376414	1.08085e-05
A4GALT	247.657	-1.11058	1.08812e-05
OLFML3	256.824	1.39404	1.09846e-05
TNFRSF1B	2091.95	0.653086	1.12033e-05
PLCL2	316.144	0.813229	1.13008e-05
PRSS23	4966.14	-0.685429	1.13703e-05
JAK3	812.214	1.12268	1.16192e-05
CADM1	23.9092	-1.78253	1.16913e-05
CABLES1	631.166	-0.798248	1.19525e-05
LIG4	454.767	-0.684835	1.20998e-05
JUN	12740.1	-1.11272	1.21503e-05
WASL	1438.68	0.56203	1.2249e-05
TST	290.509	-0.774696	1.25486e-05
APLN	2811.82	-1.28258	1.27145e-05
GFOD1	129.517	-1.06708	1.27872e-05
DDRGK1	553.129	-0.591604	1.2972e-05
AGPAT4	441.985	0.605429	1.30721e-05
HMOX2	821.78	-0.681207	1.31593e-05
TSPAN6	1126.87	0.486273	1.32061e-05
ZNF280D	892.205	0.59812	1.3956e-05
USP33	1172.51	0.494346	1.40531e-05
SEMA3F	1772.16	-0.780857	1.41518e-05
STK33	23.0422	-1.59223	1.41783e-05
SERPIND1	37.8733	-1.65422	1.44111e-05
AKR1A1	890.527	-0.666286	1.44353e-05
ECM1	329.138	0.630125	1.44647e-05
RAPGEF1	1625.77	-0.538913	1.45356e-05
SLIT2	109.229	-1.14997	1.45574e-05
NFKBIE	234.735	-0.800656	1.46072e-05
PAPLN	1477.87	-1.34156	1.4634e-05
HBP1	1121.63	0.517112	1.47128e-05
C17orf96	76.6328	-1.2678	1.48649e-05
ACSM5	23.4347	1.77219	1.48977e-05
GSTA4	537.791	0.553104	1.503e-05
PCCB	346.223	-0.734224	1.50612e-05
ARC	30.2769	-1.67137	1.52535e-05
FAM136A	425.977	-0.729278	1.53304e-05
TMEM170B	40.3416	-1.67585	1.55596e-05
MEF2C	1460.63	0.665785	1.57548e-05
ST6GALNAC4	520.148	-0.558303	1.57734e-05
PCNT	547.429	0.524577	1.5898e-05
C16orf13	372.783	-0.680115	1.58964e-05
OR5AK4P	26.4798	1.65527	1.60668e-05
PMP22	3447.97	1.09389	1.63281e-05
TGFBR3	2106.58	1.08447	1.66328e-05
AP3M1	927.841	-0.622794	1.68381e-05
TNFAIP1	1772.51	-0.567351	1.70149e-05
PLA2G15	393.764	-0.585625	1.71079e-05
MMP25	65.3382	1.11323	1.73309e-05
SLC39A8	134.126	-1.19018	1.73539e-05
CLIP4	315.703	-1.18736	1.73695e-05
LINC00520	54.6261	-1.40283	1.74553e-05
PDE4B	1503.29	-0.765324	1.75339e-05
FLOT2	2201.78	-0.5429	1.7915e-05
B9D1	122.065	-0.838194	1.79505e-05
NOTCH4	704.578	-1.13666	1.80022e-05
HOXD8	386.486	0.894221	1.85136e-05
NOS2	21.9994	1.74209	1.85948e-05
TMEM2	3420.59	0.915187	1.86942e-05
FRMD4B	1334.7	-0.466054	1.86794e-05
ABCA5	671.612	0.753872	1.88108e-05
NINJ1	523.587	-0.705957	1.88828e-05
GPRC5B	339.598	1.0074	1.89163e-05
TRIM46	101.377	-1.0217	1.90875e-05
RNASEL	166.759	0.729666	1.92259e-05
LRSAM1	378.65	-0.583365	1.92508e-05
PNPO	404.167	-0.616882	1.93325e-05
PTGS2	3890.67	-1.22437	2.00537e-05
ACADVL	4010.32	-0.39761	2.03389e-05
SERPINB8	549.201	-0.782137	2.0422e-05
PRRG1	1210.64	0.66613	2.0684e-05
LOC100126784	46.1786	-1.24973	2.08188e-05
PRKCD	293.463	0.778642	2.08388e-05
PTMS	4568.38	0.545177	2.09426e-05
HSPG2	53897.1	-0.793803	2.10985e-05
SLC2A1	373.821	-1.16093	2.10906e-05
PGM2L1	895.686	0.615916	2.12613e-05
GJA5	10.8143	-1.72156	2.13881e-05
KDM6B	874.098	0.728385	2.14277e-05
STX1A	133.12	-0.849364	2.17153e-05
ADAMTS1	4069.18	-1.18624	2.18883e-05
PDK3	222.761	-0.997931	2.19214e-05
HECA	944.007	0.485638	2.25599e-05
KIF19	307.06	-1.12184	2.27656e-05
ACBD4	63.6188	-1.08117	2.28051e-05
BAG1	793.01	-0.471236	2.32419e-05
FARSA	810.756	-0.61801	2.3328e-05
PCAT1	22.8808	-1.55592	2.38952e-05
MAST3	171.454	0.788992	2.40227e-05
LRG1	93.0049	1.37986	2.43092e-05
GCC2	948.742	0.583404	2.45294e-05
FBXL3	1044.55	0.607585	2.53721e-05
PLK2	5276.4	-0.581254	2.58117e-05
TSHZ1	943.081	0.693314	2.59424e-05
SH3BGRL	2818.02	0.483722	2.62192e-05
CCDC90A	439.783	0.685881	2.62851e-05
SRGAP2	1053.37	0.650873	2.65812e-05
DNAJC10	4267.78	-0.413862	2.66816e-05
ZFP36	5686.06	-0.589531	2.67454e-05
MFNG	2366.36	-0.759596	2.68605e-05
THRA	462.468	0.556441	2.72926e-05
UBE2J1	2010.21	-0.374543	2.73633e-05
COQ9	441.328	-0.566366	2.75728e-05
RALB	4313.19	-0.574745	2.76829e-05
JTB	1052.97	-0.496587	2.77202e-05
SHROOM4	1294.49	-0.647534	2.80193e-05
YDJC	151.602	-0.801728	2.8063e-05
BMF	281.982	0.978748	2.85093e-05
PIK3CA	609.566	0.49724	2.86167e-05
PABPC4L	226.649	1.29698	2.88541e-05
MEOX1	17.1457	1.6772	2.88682e-05
NOLC1	1370.46	-0.575871	2.89518e-05
SELP	1317.29	-1.69755	2.93489e-05
FLOT1	1805.13	0.57532	2.97607e-05
SCARF1	1742.44	-0.656903	3.01439e-05
PPP2R5D	1210.86	0.628037	3.06658e-05
MAGEE1	38.2517	1.26485	3.14513e-05
ZNF385D	111.566	1.41905	3.1474e-05
GPX7	351.295	1.03317	3.1512e-05
BCAT2	415.294	-0.663317	3.16199e-05
COL8A2	23.1679	-1.56016	3.27044e-05
PISD	573.859	-0.591342	3.29015e-05
YTHDF3	1404.23	0.394657	3.32764e-05
SCCPDH	698.312	-0.650561	3.34488e-05
LCA5	194.254	0.848257	3.34437e-05
C5orf30	360.782	0.653924	3.35036e-05
PXN	4614.62	-0.421291	3.36774e-05
NR2F1	851.169	1.16101	3.36862e-05
MAN1A1	2513.82	0.927149	3.3922e-05
CGGBP1	2176.1	0.482468	3.40416e-05
CD46	3177.7	-0.673428	3.4168e-05
MAP4K4	9337.27	0.404332	3.42732e-05
FAHD2B	74.9506	-1.17229	3.51363e-05
SAP30L	570.382	0.659203	3.51831e-05
EVI2B	44.0437	1.26114	3.54003e-05
HDDC3	147.682	-0.830581	3.54026e-05
RB1CC1	1303.85	0.476246	3.53526e-05
MOCOS	15.9524	-1.66944	3.57743e-05
SEMA4D	82.2743	-1.54473	3.5804e-05
ZDHHC24	240.008	-0.677342	3.59946e-05
PAPSS2	3250.13	0.34767	3.66009e-05
PLEKHA6	84.1143	-1.23923	3.68333e-05
PLS1	11.5507	-1.68909	3.7103e-05
BNIP3L	2670.69	0.463298	3.72103e-05
SH3PXD2A	1442.34	0.558693	3.73813e-05
NAV1	2495.7	0.485926	3.75182e-05
LRRFIP1	1533.95	-0.487662	3.844e-05
PLEKHO1	1442.45	0.456087	3.85316e-05
CRIP2	2463.96	-0.653265	3.92674e-05
KAT6B	396.852	0.68786	3.94278e-05
MYO1C	3303.09	-0.491171	4.00946e-05
SPNS2	1947.98	-0.734962	4.03351e-05
RGL2	2345.52	0.681364	4.07872e-05
TBC1D8	643.077	-0.548999	4.11034e-05
PLA2G12A	470.07	0.506594	4.11911e-05
LRCH1	967.17	0.620112	4.17643e-05
KIAA1462	3005.01	0.53621	4.21862e-05
KIAA0040	347.342	-0.577351	4.29994e-05
KRT80	18.3007	-1.65402	4.32657e-05
LY75	291.887	0.72635	4.36014e-05
BSG	6545.09	-0.325125	4.39551e-05
TIAM1	21.4956	1.58097	4.4338e-05
GPR1	48.4239	1.16477	4.46795e-05
PRKCE	452.644	-0.665989	4.46459e-05
DFNA5	377.96	-1.00566	4.47775e-05
PDCD4	1418.57	0.548904	4.57472e-05
ARRDC1	233.929	-0.620933	4.60354e-05
RDX	5537.58	0.621677	4.61505e-05
FAM131A	255.559	-0.662955	4.64346e-05
CCDC85A	171.695	-0.864183	4.70057e-05
CH25H	86.2031	1.02692	4.71223e-05
KIF7	164.153	-0.839325	4.80422e-05
NAV3	492.869	0.840656	4.91416e-05
SMG6	1200.81	0.578023	4.93112e-05
PRKCH	2246.55	-0.553517	4.98328e-05
CCNJ	726.992	-0.573995	4.99532e-05
ATP11C	1113	0.500473	5.02606e-05
2015-09-04	88.6666	1.23882	5.03711e-05
PKIG	1474.25	-0.707429	5.05115e-05
C12orf57	721.703	0.694636	5.1069e-05
FMNL1	133.384	-1.06654	5.13114e-05
ETHE1	279.287	-0.743588	5.14489e-05
NPL	78.1117	1.49745	5.16963e-05
GRIN2D	63.803	1.02556	5.17422e-05
CLUH	824.119	-0.51062	5.28082e-05
ZCCHC24	1131.85	0.805377	5.29909e-05
ZBTB44	668.532	0.524091	5.32346e-05
CREBRF	569.564	0.748324	5.32473e-05
ZFP36L2	4589.04	-0.864731	5.35509e-05
RNF146	1193.13	0.523053	5.41762e-05
PDLIM4	920.036	-0.80713	5.42556e-05
FBXL4	217.733	0.676115	5.53112e-05
EDN1	3526.46	-1.12423	5.5385e-05
ERCC1	598.961	-0.721471	5.58416e-05
VPS54	681.12	0.444744	5.61671e-05
LRP5	1502.43	-1.1588	5.65101e-05
TFEB	111.513	-0.830364	5.70083e-05
REPIN1	1386.3	-0.45966	5.71302e-05
KDR	16853.8	0.769016	5.71955e-05
KLHL13	180.534	-1.12198	5.77044e-05
TMEM135	548.921	0.466476	5.88181e-05
GCHFR	18.6115	-1.5817	5.89836e-05
MADD	865.913	0.655002	5.90352e-05
PLD1	1075.26	-0.514581	5.92301e-05
HENMT1	85.9489	1.03351	5.98409e-05
ZBED3	37.404	-1.34581	6.01197e-05
COL11A2	67.0652	1.2673	6.03125e-05
SNX3	4019.95	0.465052	6.08042e-05
ARHGAP6	157	1.03523	6.08206e-05
MXD4	2205.37	0.575311	6.1384e-05
TLE3	1528.48	0.662235	6.1454e-05
TADA3	781.043	0.54134	6.1932e-05
FLJ10038	89.3385	0.892496	6.20977e-05
DBNDD1	297.488	-1.24066	6.25555e-05
GPX1	4406.26	-0.432926	6.29403e-05
CERK	1587.29	-0.384911	6.32721e-05
IKBKE	262.02	-0.574585	6.35622e-05
TP53INP1	1665.49	0.530775	6.42512e-05
LPAR4	39.4298	1.29175	6.46837e-05
ZNF451	978.09	0.435525	6.51505e-05
CTNNAL1	1041.39	-0.66704	6.64295e-05
MRPL17	887.264	-0.518131	6.6582e-05
PITPNM2	419.806	0.724885	6.69252e-05
SH3PXD2B	2195.86	0.582587	6.7145e-05
GDF6	14.9237	-1.62182	6.73457e-05
AGO4	604.016	0.605565	6.77057e-05
OBFC1	462.021	0.551117	6.79583e-05
CDC25B	1859.29	0.549735	6.83348e-05
GLIS2	196.514	-0.940428	6.83941e-05
POC1B	367.053	-0.647969	6.85912e-05
ATP5G1	496.543	-0.684904	6.88927e-05
FAM102A	637.085	0.859251	6.98569e-05
TCF7L1	568.705	0.832097	7.07356e-05
FOXRED2	359.789	0.750278	7.23107e-05
RANBP3L	11.6267	1.57436	7.26646e-05
ARHGAP42	84.6263	1.12114	7.32191e-05
COMMD7	706.325	-0.545488	7.34037e-05
SIPA1L2	546.729	0.819027	7.41548e-05
GRB10	3133.2	-0.611614	7.43322e-05
SLC2A4RG	968.678	0.414752	7.48459e-05
TMEM233	17.771	1.60659	7.51858e-05
SFMBT2	129.148	1.29935	7.53113e-05
TSHZ3	406.173	0.773465	7.54088e-05
LUC7L3	2895.33	0.541196	7.60864e-05
PDE4D	421.501	0.593467	7.74692e-05
MFAP3	1666.66	0.586267	7.78027e-05
AEBP1	1840.48	0.619014	7.83072e-05
YIF1B	540.686	-0.599519	7.84172e-05
CD151	4770.21	-0.393616	7.88349e-05
CCL8	37.2457	1.52117	7.89326e-05
PRRT2	75.061	1.11074	7.92184e-05
KLHDC2	605.789	0.507851	7.93614e-05
CDC42EP4	797.453	0.597811	8.0151e-05
SPATS2L	1153.71	0.483111	8.18627e-05
ZNF281	421.352	0.60033	8.18917e-05
HIST1H2BK	179.796	0.719189	8.30644e-05
MBOAT2	320.589	0.670736	8.40482e-05
STARD5	47.8577	1.1815	8.51624e-05
CAPN5	499.356	0.598276	8.59301e-05
CASP8	307.382	0.813034	8.60053e-05
CAPN11	35.4836	-1.46373	8.61313e-05
QSOX1	3545.92	-0.622779	8.69584e-05
MYO1B	2851.19	0.760827	8.70916e-05
IQCA1	79.2974	-1.01911	8.81689e-05
LRBA	632.177	-0.681507	8.83203e-05
LGMN	1742.53	0.932699	8.93154e-05
CTSC	3488.14	0.557768	8.93484e-05
TNFAIP8L1	2293.11	0.435145	8.91683e-05
GKAP1	36.6593	-1.22038	8.93647e-05
MYBBP1A	568.567	-0.537994	8.99381e-05
FOLH1B	31.9203	1.35597	8.98835e-05
ZSCAN16	64.2004	-1.00331	9.00812e-05
C3orf55	65.2602	1.19307	9.03963e-05
NMRK1	560.491	0.656535	9.04223e-05
QKI	5298.12	0.447715	9.0693e-05
PHF1	704.064	0.584093	9.14862e-05
SATB1	559.568	0.798153	9.16787e-05
TCAIM	369.729	-0.547818	9.22062e-05
ZNF318	744.558	0.652123	9.26269e-05
PREX1	1878.11	-0.528616	9.33824e-05
ADCK3	351.716	0.828018	9.39191e-05
JARID2	354.892	0.675709	9.53337e-05
EPHX2	44.4126	1.49168	9.55582e-05
ZFHX3	694.77	0.515627	9.59462e-05
PDGFRL	116.94	-1.53038	9.84393e-05
KLF12	549.774	0.552831	9.86669e-05
TAP1	434.38	-0.825343	9.8776e-05
LARP1B	254.503	-0.876747	9.90004e-05
FAM162A	305.427	-0.692848	9.99883e-05
TSPO	1881.09	-0.756946	0.000100167
NFKB2	749.355	-0.636493	0.000100765
B2M	30339.2	0.348155	0.000100694
ZRANB1	913.427	0.469216	0.000101143
STAP2	90.0086	-1.24388	0.000101903
ITSN2	485.021	-0.516822	0.00010231
RCBTB1	981.592	0.440596	0.000102884
CCNYL1	815.647	-0.651399	0.000103002
PARP16	124.371	0.792963	0.000103558
IER2	5000.71	-0.802285	0.000104123
RNASET2	116.039	-1.09127	0.000104636
IGFBP5	436.646	1.04736	0.000105112
RND1	33.847	-1.39073	0.000105605
ZNF711	314.878	0.861928	0.000106418
SH3TC2	168.042	-0.968841	0.000106951
DDX21	2309.97	-0.536552	0.00010729
PTGS1	4181.73	-1.08793	0.000107837
NTAN1	1246.62	0.526963	0.000108299
DDX60L	1196.33	-0.391522	0.00010865
PLCB4	113.107	-1.40303	0.000108735
ADSS	2177.48	-0.474341	0.000109344
SCN3B	74.0825	1.50492	0.000110306
BOLA3-AS1	85.874	0.924066	0.000110883
CYTH3	332.264	0.772992	0.000111234
CLTCL1	113.174	0.835106	0.000111307
KIFC3	852.078	0.564262	0.000113098
CYYR1	1133.04	-0.770111	0.000114201
MUM1	784.924	0.479671	0.000114403
AMD1	918.619	-0.542615	0.000114496
SYT11	793.435	-0.669016	0.000114608
CPAMD8	34.8687	1.18883	0.000114767
ATP2C1	2117.81	0.364993	0.000115432
PDE10A	343.844	-0.646093	0.000115363
FLCN	717.495	0.669082	0.000115796
RAB11FIP1	59.5073	-1.35722	0.000115732
FAM26F	22.8429	1.46046	0.000115909
TCF12	1749.11	0.57733	0.000116578
VEZT	1192.89	-0.46058	0.000117939
UBASH3B	183.78	-1.15949	0.000118204
FLI1-AS1	150.83	-0.837041	0.000120219
HS1BP3	588.827	0.497433	0.000120425
STC1	812.593	-0.704326	0.000121219
MAZ	2633.22	0.469058	0.00012199
NCKIPSD	197.913	-0.622772	0.000122239
MED13L	1379.38	0.634621	0.000123081
CAMK2D	1624.4	0.646386	0.000124055
TSKU	561.461	0.537039	0.00012481
SLC1A4	109.768	-1.39868	0.000125445
ARL2BP	1375.58	-0.47302	0.000125941
STK17B	475.987	0.518436	0.000126859
DTL	381.475	0.837767	0.000127386
ARHGAP4	470.605	-0.649282	0.000127744
ASB4	11.5753	1.56494	0.000127801
FAR1	2320.46	0.468666	0.000127953
PHLDB2	1681.07	0.668017	0.000128039
CAMSAP2	1892.28	0.444447	0.000128768
NLGN1	69.48	-1.07242	0.00012929
MTHFD1L	782.623	-0.687902	0.000129927
POLR1B	349.244	-0.625003	0.000130456
ZNF558	117.265	1.16025	0.000130584
LOC100506714	137.829	0.767685	0.000131468
CLDND1	1400.49	0.440568	0.000131753
FRAT1	115.376	0.869222	0.000131808
RFX7	819.167	0.485298	0.000132732
C16orf74	85.7621	-0.98419	0.000134639
PHC1	780.63	0.714963	0.000134898
LINC00176	68.3617	-0.976798	0.000135529
COL6A2	9741.11	0.975764	0.000136402
PARD3	288.83	-0.59079	0.000138406
ZNF740	474.96	0.540983	0.000140237
ITPKB	1191.08	0.615974	0.000140449
CCDC86	502.779	-0.634878	0.000141284
BLOC1S2	549.82	-0.778956	0.000143105
TEAD2	1285.95	0.489378	0.000143759
RAB33B	276.208	-0.599552	0.000145095
TSPYL5	275.721	-0.689895	0.000146743
MDFIC	875.304	0.576418	0.000146829
PCBD2	61.8569	-1.02862	0.000147802
LTBP2	3091.05	-0.997457	0.000148799
ITGA2	2109.27	-0.728743	0.000149777
TGFBRAP1	360.613	-0.646904	0.000150376
CNDP2	904.311	-0.40953	0.000150812
ATXN10	1586.18	0.385527	0.000152198
CLEC4M	22.9409	1.55092	0.000153309
ME2	603.809	-0.69663	0.000155872
SFXN3	1126.99	-0.434304	0.00015727
SIRT7	130.557	-0.7482	0.000157792
IL31RA	32.3954	1.35005	0.000159062
DENND3	572.68	-0.585011	0.000159394
KCNK6	153.277	-0.770977	0.000160698
C1orf226	52.4229	-1.25024	0.000161223
PM20D2	75.6986	-1.1032	0.000162221
CACHD1	339.255	0.679245	0.000164308
RRAGD	15.9719	-1.4593	0.000164573
IL27RA	109.731	-0.874222	0.000164642
LIMK1	670.083	-0.752177	0.000165451
LPHN1	396.842	0.605468	0.000165621
HN1	1150.51	-0.718315	0.000165857
TP53	1088.31	-0.419497	0.000166189
WARS	2888.45	-0.619929	0.000167129
TMEM171	45.45	-1.08825	0.000167186
ITPR1	404.597	-0.68474	0.000168192
PTPDC1	271.614	0.688724	0.000168193
IL15RA	307.046	-0.756358	0.000168638
FAS	284.845	0.75904	0.000169514
SSBP3	832.812	0.503427	0.000169889
NFAT5	3593.93	0.618416	0.000171552
GPSM1	900.588	0.47958	0.000171857
PLEKHH2	204.142	1.23997	0.000172215
PKN2	1457.15	0.398909	0.000172295
NDRG2	16.2941	1.53147	0.000172981
PDGFA	470.895	-0.745398	0.000173598
MTUS1	6401.75	-0.516181	0.000174568
RASGEF1B	22.2412	1.34732	0.000175152
PCDHB12	31.5562	1.29047	0.000175198
ENTPD1	5660.9	0.607123	0.000175963
C18orf54	258.373	0.726839	0.000176278
LMBRD1	869.177	0.599946	0.000177065
MAN2B2	906.428	-0.732383	0.000177424
RFK	1358.46	-0.446345	0.000178706
USB1	664.211	-0.584978	0.000179565
FLI1	3900.66	-0.553621	0.000181015
IFFO2	422.621	-0.523635	0.000183959
SNX9	1959.03	0.40096	0.00018385
VASH1	3437.8	-0.594183	0.000185785
PLEKHO2	1540.8	0.405446	0.000188945
DDIT4	1376.94	-0.863454	0.000189293
HOMER3	2478.56	0.672241	0.000189236
RNASEH2B	216.041	0.582049	0.000190373
PRR5L	310.602	0.850361	0.000190975
OCIAD2	326.128	-0.953819	0.000191307
MSRB3	1193.1	-0.508327	0.000191274
PGLS	1026.6	0.472605	0.000192936
GRB14	124.919	-1.03863	0.000192773
TACC2	480.765	-0.589992	0.000192983
SLC30A3	22.5379	-1.52725	0.000192896
BTBD11	37.9058	-1.42898	0.000194091
CSGALNACT1	2905.81	0.876494	0.00019416
PPA1	1034.96	-0.949804	0.000202175
LINC00674	1023.13	-0.446764	0.00020237
HTR2B	132.996	1.03179	0.000202974
ANKRD6	268.889	0.764053	0.000203251
CTDSP2	5251.04	0.556938	0.000205667
PDIA6	5291.79	-0.325159	0.000206574
TDRD7	274.565	-0.661876	0.00020692
KIF17	38.9491	1.1683	0.000207803
NR1D2	811.325	0.4744	0.000209241
SIRPA	809.52	-0.820384	0.000211761
FAM149A	23.8123	1.32276	0.000212657
GLRB	48.6508	-1.46769	0.000212544
FLVCR2	185.816	0.790564	0.000212477
RNF38	992.289	0.390006	0.000212334
ZNF559	305.718	0.540431	0.000212242
TSPAN3	3376.28	-0.308662	0.000214097
ZFPM2	516.816	0.652605	0.000216334
ZBTB16	97.1832	1.068	0.000216599
MRPS25	441.394	-0.524076	0.000216998
RILPL1	451.227	0.525233	0.000218603
FLJ41200	1816.56	1.49323	0.000225779
NEDD1	622.524	0.460555	0.000226198
SP3	1343.51	0.368254	0.000227402
MMP9	435.153	1.501	0.000230379
PTTG1IP	5885.54	-0.331897	0.00023098
RRS1	324.905	-0.643928	0.000232337
DUSP4	1148.4	-1.0459	0.000234909
ADCY9	374.711	0.621807	0.000237097
ACTN4	5551.73	-0.464031	0.000236803
FAP	194.596	0.983732	0.000236934
CHN1	419.956	-0.89942	0.000239487
ABCC5	626.473	0.513781	0.000240064
ARHGEF28	688.57	-0.618475	0.000240621
DIRC2	242.215	0.675922	0.000240891
LOC440300	73.8447	1.09111	0.000241429
TRIP10	1351.48	0.488012	0.000242479
KLHL2	757.868	0.475439	0.000245441
SLC26A10	31.3699	1.41828	0.000247084
TNRC6B	642.879	0.51076	0.00024843
NPDC1	2200.38	-0.71962	0.00024971
UBE2E3	1445.3	0.358208	0.000250141
GDE1	888.574	-0.470915	0.000250562
TMEM133	57.767	1.12672	0.000251113
LDLRAD2	101.101	-0.886782	0.000251434
IGBP1	1095.14	0.460279	0.000251782
SMARCA1	1833.43	0.412667	0.000253665
TET1	34.099	1.22187	0.000255673
SDCBP	7260.99	0.433499	0.000257082
ZFP106	1502.95	0.445014	0.00025715
KLF9	1814	0.389383	0.000257728
ZFYVE9	677.737	0.526498	0.000262863
PGAM5	449.937	-0.610361	0.000263849
ARL6IP6	629.283	0.51823	0.000265047
PPRC1	643.288	-0.467105	0.000266808
TAF15	2482.98	-0.340226	0.000267033
SPPL2A	736.893	0.396074	0.000272719
CERS4	161.839	1.2427	0.00027625
TYMP	119.198	0.847544	0.000278936
MPZL2	1197.41	-0.896794	0.000279223
CSF2	181.89	-1.38891	0.000279165
TTC21B	499.224	0.626288	0.000280681
FOXO1	3112.9	-0.468553	0.000285487
ERI1	722.117	0.524589	0.00028847
C3orf18	76.5987	1.07849	0.000288845
PDP1	669.235	0.599073	0.00029326
SWT1	141.354	0.717346	0.000296421
PDE4A	245.437	0.575583	0.000298965
ZADH2	702.896	0.487587	0.000302205
SLFN11	1296.11	-0.40749	0.000303528
SGMS2	368.246	-1.22333	0.00030409
NOP2	575.186	-0.481366	0.000304394
CTSF	788.789	0.626645	0.000305081
SAPCD2	86.4564	-0.910448	0.000304907
EFNB1	3855.96	0.886702	0.000304667
LOC100505783	48.1181	0.995553	0.000305343
AK4	303.709	-1.02357	0.000306826
TSPAN18	3109.76	-0.718476	0.000307219
EIF1B	763.854	0.425522	0.000307481
RGAG4	100.931	0.778003	0.000308668
STRADA	495.748	-0.480817	0.000308739
UNC5C	96.8812	1.25525	0.000309789
DPEP2	28.0986	1.31143	0.000311068
STAG2	1830.78	0.422012	0.000311358
SFXN2	58.2	-1.10312	0.000312365
AOC3	36.3367	1.46186	0.000314134
PYCR1	494.184	-0.868826	0.00031776
GLS	3439.09	-0.346593	0.000317914
TTLL12	731.457	-0.605496	0.000318235
TBL1XR1	2027.57	0.39409	0.000319404
LOXL1-AS1	46.6119	-1.43359	0.000321448
PRTFDC1	534.178	0.651117	0.000321906
DIP2C	359.603	0.546449	0.000322461
PIWIL4	33.8711	1.14612	0.000326177
CHAC2	56.8417	-1.06914	0.000327795
CLEC7A	14.1322	1.47224	0.000328333
JUNB	7375.5	-0.57364	0.000329503
CIZ1	1457.59	0.38049	0.000333687
LEPROT	3272.85	0.543809	0.000334478
EXOC5	2465.02	0.441394	0.000336762
P4HB	15656.3	-0.435189	0.000336599
RANBP17	197.175	0.630499	0.000338314
CLEC2D	104.984	1.08137	0.000338207
YPEL5	1939.13	0.392201	0.000343721
UBE2D4	85.5826	-0.897325	0.000344087
EPHB1	177.659	1.14546	0.000345465
MMP15	778.571	0.507492	0.000348478
ICAM5	35.5841	1.37495	0.000349463
CHD1L	620.239	-0.603503	0.000349587
IFI27	1190.91	-1.37841	0.000355945
STK38	784.738	0.441998	0.000358792
KDM3A	944.606	0.60263	0.000360278
FAM110A	90.4234	0.797639	0.000360894
OSBPL6	145.192	-0.702008	0.000361317
ETNK1	1680.75	0.344982	0.000362011
GNAZ	12.6596	-1.42378	0.000365743
NOL6	663.443	-0.519671	0.000371953
IDE	764.889	-0.410105	0.000373661
MEX3B	318.558	0.921595	0.000374205
ADC	32.716	1.23394	0.000376575
GALNT3	82.6826	0.931953	0.000376919
GLCE	1917.76	-0.466384	0.000377952
GALNT10	958.452	-0.496992	0.000381032
ARL11	19.5048	1.31732	0.000381675
MMP1	13108.1	-1.37369	0.000381666
FAM195A	61.8318	-1.11002	0.000382563
THSD4	873.939	0.661936	0.000383952
CXCL16	321.438	-0.874001	0.000386499
GAS1	31.5386	1.25261	0.00038751
OSBP2	196.412	-0.658083	0.000388652
TTN	336.43	0.567196	0.000388504
BCL7A	121.504	-0.718978	0.000388941
ENSA	1593.28	-0.334545	0.000392503
LTB4R	160.77	-0.766825	0.000392769
TMCC3	1076.34	-0.620796	0.000393854
PCDHGA10	145.988	0.752712	0.000393615
LRRC16A	460.664	0.736375	0.000394156
JAZF1	412.873	0.518486	0.00039828
UGCG	305.93	-0.766312	0.000405434
WDR47	366.086	-0.611247	0.000407533
CEP44	237.861	0.605759	0.000408148
FAM173A	106.279	-0.820095	0.000408619
UPP1	704.967	-0.378709	0.000409594
LRRC58	650.994	0.456353	0.000409397
GOLPH3L	517.746	-0.434783	0.00040988
SCAMP1	918.518	0.383151	0.000410292
NALCN	34.2545	-1.35028	0.000410606
ZBTB41	336.205	0.503623	0.000413627
MFSD6	79.2868	-1.03772	0.000415441
FCHO2	1203.65	0.526432	0.000417068
TRAK2	1253.44	0.427478	0.000419627
GBP4	664.615	0.678845	0.000421044
ANKRD33B	108.18	-1.07783	0.000422494
MRP63	385.444	-0.511777	0.000424544
SDPR	5797.02	-0.892875	0.000427833
PCDHB10	48.4109	1.00054	0.000427878
RAB8B	1542.01	0.378203	0.000431888
BLVRA	278.445	-1.00546	0.000435445
HSBP1L1	97.8417	0.815341	0.000438062
CAT	1080.6	0.532663	0.000438094
DCP2	899.001	0.451614	0.000439512
BCORL1	381.111	0.599654	0.000449098
CCDC106	238.645	-0.561599	0.000450358
LYPLA2	1276.63	-0.39604	0.000450406
PLCG2	201.669	-0.574577	0.000450104
ETV4	207.575	-1.04688	0.000451779
SEMA6A	1204.19	0.936595	0.000453597
ARID3B	115.976	-0.808474	0.000453758
PCBP2	8210.91	0.33322	0.000453645
HTRA1	4082.91	0.393046	0.000456122
RAB20	50.0804	0.999125	0.000456958
ABCE1	1971.13	-0.40463	0.000460781
BDH2	881.11	0.449212	0.000461432
SLC44A4	18.2296	1.37047	0.000461799
KATNAL2	53.6363	1.12334	0.000462958
FCHO1	28.2447	-1.25795	0.00046353
BMPR1B	40.2684	-1.17353	0.000464462
SLC18B1	574.552	0.502989	0.000464965
FMR1	763.736	0.421345	0.000469274
ZMYM2	2005.5	0.504524	0.000469199
FAM71A	29.6093	-1.41715	0.000469827
NCOA3	1324.48	0.445631	0.00047347
CBX2	549.982	0.609424	0.000475501
RGS17	67.7368	1.00675	0.000476903
TIMP3	1266.32	0.518319	0.000476893
CEP85L	409.439	0.625262	0.000477336
ITFG3	1356.16	-0.361806	0.00047894
SDSL	61.3709	-1.20104	0.00048039
GOLGA3	1689.55	-0.366959	0.000484063
REEP2	70.1923	-1.26833	0.000486709
CYB5A	389.892	0.696783	0.000489664
C22orf29	441.893	-0.554866	0.000492024
VIP	121.237	0.924824	0.000494381
CELSR1	166.379	-1.42405	0.000496787
PDS5B	891.132	0.488404	0.000497113
ARRDC2	525.94	0.701401	0.000501541
SLC7A1	902.601	-0.900594	0.000505717
TP53INP2	1127.9	0.654237	0.000505402
SCARA3	3160.04	-0.612953	0.000505796
SARM1	37.7472	1.11214	0.000508518
TRPC1	285.944	0.617479	0.000510587
DLL4	414.348	-0.946031	0.00051196
PTEN	1860.56	0.338501	0.000512262
HERC1	1639.48	0.492653	0.000514786
IL15	197.864	0.711335	0.000516338
IMPAD1	2524.65	-0.428694	0.000520357
SERINC1	3571.2	0.341396	0.000521912
CYBRD1	1895.17	0.613222	0.000521459
ACOT7	373.335	-0.937714	0.000521822
KCNE3	115.869	1.12814	0.000522554
EPB41	480.803	-0.749604	0.000522776
MREG	60.7659	-1.18747	0.000528494
SERTAD4	12.578	-1.38137	0.000541167
GM2A	827.849	0.389349	0.0005423
LHX6	1025.21	0.706922	0.000543328
LAMB4	26.127	1.23788	0.000544155
TMEM35	137.644	-1.18396	0.000546885
ARHGAP35	1247.11	0.439012	0.00054763
PRDM2	722.235	0.429467	0.000548863
FAM171B	531.906	0.67398	0.000549789
C11orf75	89.4507	-0.798992	0.000550457
KIFAP3	790.75	0.452719	0.000553417
TTC40	14.9184	-1.3293	0.000554558
CMKLR1	473.057	0.819651	0.000555247
CRMP1	188.022	0.651115	0.000553945
PACSIN3	303.894	0.506659	0.000555046
SRGN	5205.61	-0.665239	0.000554386
COG1	462.043	-0.428688	0.000576703
APOL6	557.389	0.614695	0.000579457
WDR34	460.8	-0.504099	0.000584302
APBB2	1463.5	-0.412162	0.000584819
CORIN	22.6661	1.27678	0.000586084
AMPD3	161.056	0.76344	0.000590677
RNF13	852.62	0.57459	0.000596768
ACACB	177.676	1.18732	0.000599576
ZNF252P	282.237	0.601809	0.000607358
NCOA6	868.707	0.402021	0.000609676
MAPKAPK3	382.963	-0.764408	0.000610834
FAM50B	73.3656	-0.806588	0.000612479
SLC24A6	455.912	-0.544501	0.000614723
FAM184A	12.1089	-1.39061	0.000619166
TLL1	208.986	1.09316	0.000622666
FUK	207.892	-0.707347	0.000623011
PTOV1	1615.39	0.339081	0.000625902
PRKAR1A	7841.23	0.443369	0.000627907
COL5A2	8891.56	0.545303	0.000630359
IL11RA	172.836	0.697932	0.000630909
PTGER4	434.312	-0.813441	0.000632559
RNF103	905.967	0.384231	0.000633208
CBLN2	12.0005	-1.38588	0.000634362
KATNB1	289.857	-0.515969	0.00063544
C7	1746.13	1.37948	0.000639514
CNST	460.013	0.464099	0.000643702
ARHGAP33	145.181	0.731813	0.000645622
MCCC2	544.205	-0.453925	0.000646367
MEGF10	60.1925	1.17543	0.000651729
GLCCI1	146.273	0.824707	0.000652218
RASSF1	435.889	-0.471077	0.000664763
TET2	550.39	0.528564	0.000666089
GSK3B	1276.76	0.386179	0.000672365
KIF26A	701.013	0.711742	0.000673861
CLMN	293.58	0.646219	0.000678211
MAP7D3	518.696	0.454341	0.000680635
ZFYVE28	193.706	-0.838602	0.000681477
TMEM26	154.674	1.26878	0.000682535
ARHGAP27	814.918	-0.453815	0.000686635
FAM213B	660.577	-0.389197	0.000688949
TRIM24	1529.53	0.701444	0.000695301
PTPRJ	271.31	-0.712163	0.000695843
PTGES2	389.788	-0.492794	0.000700825
AIG1	255.118	-0.58657	0.000704129
KBTBD2	1244.15	0.425018	0.000705232
ZHX2	176.039	-0.705661	0.000708044
KCNJ2	405.658	-1.05419	0.00071123
GORASP2	1647.53	-0.357703	0.000713647
QPCTL	206.348	-0.559151	0.000720245
OCLN	111.905	-1.20516	0.000721318
PAQR8	419.064	0.70842	0.000722098
SNAPC5	73.7268	-0.850809	0.000726079
FAM46C	102.812	0.94116	0.000735845
FLAD1	366.852	-0.452515	0.000735946
SLC17A5	526.182	-0.458167	0.000736445
RERE	2054.63	0.513849	0.000739047
RHOQ	1079.59	0.54134	0.000741557
PODN	16.0843	-1.37375	0.000744241
PTPRE	1330.61	-0.534826	0.000748153
TRAF3IP2-AS1	103.608	0.709631	0.000749645
BCRP3	35.166	1.37912	0.000748988
PLAGL1	620.736	0.650671	0.000749796
STEAP3	403.622	-0.953617	0.00075232
RSAD2	11.6086	-1.36336	0.00075337
FYCO1	757.397	-0.75494	0.000754539
STARD4	319.413	-0.891397	0.000758603
ATP2B1	1570.43	0.452478	0.000763089
RAD21	2774.84	0.346561	0.000764877
RHBDF1	788.328	-0.365061	0.000767441
THOP1	434.037	-0.478254	0.000768606
SEMA3A	124.419	-1.20639	0.000772976
MIR5047	446.435	0.519836	0.000774092
FNDC4	487.95	-0.499117	0.000775126
ZNF620	32.6459	-1.14491	0.000778461
TBC1D9	1368.64	0.470078	0.000783659
HOXB8	113.846	0.961249	0.000786913
RNF144A-AS1	48.3504	1.16272	0.000793793
UAP1L1	897.61	0.68734	0.000795665
BACH2	86.5749	0.982016	0.00079553
C15orf52	475.347	-0.599556	0.000807737
RAPGEF6	506.083	0.625147	0.000811483
HGSNAT	1982.28	0.486357	0.000812503
GPT2	219.568	-0.801356	0.000814738
ARMC10	473.117	-0.488981	0.000815747
MKLN1	1028.17	0.434655	0.000822835
GNS	7932.2	0.399798	0.000825297
CLCN3	1709.73	0.423472	0.000830062
EXTL3	1957.92	0.482497	0.000832143
CECR1	120.775	-1.23207	0.000832397
NFIA	723.095	0.42621	0.00083587
GPI	3348.29	-0.52872	0.000837174
DDHD1	264.069	-0.612244	0.000838934
FDXR	268.204	-0.633767	0.000842436
ABAT	104.746	0.859247	0.000853111
BTBD3	812.841	0.463813	0.000853935
CAST	2646.54	-0.482603	0.000858288
ERCC2	444.425	-0.431862	0.000865829
SLC25A24	1179.64	0.461258	0.000864892
SESN3	2056.37	0.884315	0.000866226
BRE	452.208	-0.509954	0.000866434
PIGC	305.848	0.464639	0.000867222
PXK	295.239	0.540694	0.000873725
FARSB	702.05	-0.567099	0.000876761
MPST	725.952	-0.491286	0.00088391
FBLN1	179.366	1.20593	0.000886268
HSPA5	19349.9	-0.327234	0.00088631
SCMH1	501.965	0.49709	0.000888536
PARD6G	52.5061	1.14141	0.000895076
LPCAT3	518.799	0.448628	0.000897159
ACSF2	421.986	0.592703	0.000899429
GMFB	1236.17	0.437791	0.000901025
GCKR	31.2605	-1.25863	0.000901459
HDAC7	3545.77	0.369219	0.000906251
GABARAPL2	1199.96	0.322116	0.000910157
ARF3	2868.91	-0.342621	0.000922729
DMXL2	482.155	0.442311	0.000924247
C11orf95	1053.22	0.512319	0.000925222
MGAT2	1254.15	-0.322749	0.000936494
RCBTB2	612.803	0.696148	0.000948083
IL33	5416.85	0.913044	0.000951573
VAT1	6777.25	0.32632	0.000950485
GYG1	959.566	-0.495789	0.000951498
KLHDC3	1432.8	0.339274	0.000954959
SLC16A3	1278.07	-0.770641	0.000954881
AP2A2	2224.08	0.440319	0.000958413
EPS8	573.742	-0.717859	0.000958333
PNPLA7	51.65	0.91505	0.000959866
SAMD9	537.775	0.463044	0.000966501
LUM	786.697	1.30566	0.000968242
CTIF	867.695	0.385082	0.00097165
RAB13	5270.19	0.336918	0.000975606
SLC25A22	304.419	-0.480929	0.000986597
BHLHE40	1549.05	-0.94045	0.000998564
HES4	93.2749	-1.30809	0.00100063
DCHS1	4500.98	0.735473	0.00100593
LAP3	2344.85	-0.411321	0.00100737
FBXO27	30.7622	-1.17054	0.00100774
HMGA2	939.444	-0.999276	0.00101142
ARID3A	115.328	0.792514	0.00101659
TMEM129	531.981	-0.445488	0.0010177
TMEM44	1043.04	0.542982	0.00102027
TYRO3	402.166	0.554348	0.00102216
ZFP90	423.626	0.470104	0.00102373
PCDHB14	98.0765	0.911998	0.00102484
WAC	2521.34	0.312362	0.00102795
LRRC70	633.098	0.406154	0.00103062
CCDC102B	75.4265	1.04845	0.00103621
BDKRB2	238.418	0.991637	0.00104037
B3GNT1	476.685	-0.442902	0.00104137
LOC158376	80.6252	-0.839028	0.00104222
BCL10	1072.35	-0.442316	0.00104795
HCLS1	1165.86	-0.493472	0.00105386
PDE12	389.285	-0.500941	0.00106866
LOC100505495	1142.79	0.560243	0.00107312
HSF4	66.9198	0.820252	0.00108254
ZNF516	457.416	0.495412	0.00108207
NOP16	257.755	-0.588878	0.00108442
ANKDD1A	100.706	0.932324	0.00108804
RNF20	708.746	0.362467	0.00108757
ERGIC1	2336.42	-0.552337	0.00110185
CBFA2T2	343.108	0.562613	0.00110362
NDUFA3	271.301	-0.500751	0.00111008
USF2	1148.97	0.405854	0.00110983
CNKSR3	457.709	-0.696756	0.0011115
PALM	923.24	0.533421	0.00111581
MTMR3	823.62	0.481376	0.00112146
ARID5A	294.983	-0.489595	0.00112531
INF2	2159.35	-0.342163	0.00112731
SLC45A4	21.2921	-1.25945	0.00112895
MIER3	471.796	0.423706	0.00113162
RCAN2	102.78	0.877069	0.00113447
CMC4	122.737	0.695498	0.00114562
MSMP	151.301	-0.752228	0.00114985
SCML2	44.0274	0.982326	0.00115007
PFDN2	700.636	-0.425252	0.00115534
TMTC1	311.974	-0.93953	0.00115656
LOC728743	179.689	0.711869	0.00115982
ZNF664	1379.2	-0.400697	0.00116606
TMEM86A	142.532	0.72932	0.00117364
ZNF260	445.311	0.492995	0.0011739
PLEKHG2	1212.83	0.488517	0.00117319
POLR3E	394.526	-0.459614	0.00117836
STX3	811.451	-0.565788	0.00117979
ADH5	1703.52	0.358707	0.00118136
ZFP37	75.4579	0.894827	0.001193
TNFRSF12A	340.908	-1.04605	0.00119592
CARD6	888.436	0.624718	0.00119998
RAP1B	5397.88	0.260044	0.00120116
ZNF358	1061.43	0.380499	0.00121522
OTUD1	275.27	0.69957	0.0012157
STAB2	32.3755	-1.31246	0.00122741
ULK2	414.619	0.431363	0.00123275
SECISBP2L	1358.17	0.467019	0.00123272
CTPS1	659.751	-0.578066	0.00123344
ECSCR	2502.68	-0.377561	0.00123384
REV3L	1096.5	0.548089	0.00123592
RPA2	469.712	-0.386632	0.00123726
CBX6	534.602	-0.581943	0.00123986
RAP2A	1032.36	0.430694	0.0012429
PVR	1189.22	-0.820899	0.00124909
TAPT1	307.588	0.47683	0.00126876
MEIS1	257.627	0.603713	0.00127597
PTP4A3	139.72	-0.917149	0.00128207
LINC00323	12.6185	1.31465	0.00128629
PMM2	554.546	-0.531926	0.00128635
TMEM181	1757.38	0.390533	0.00128689
LRRTM2	11.9951	1.28847	0.0012868
ARID1B	1335	0.496351	0.00128488
SATB2	129.869	0.667148	0.0012888
GPNMB	38.8798	1.26152	0.00129025
IPO4	609.338	-0.581949	0.00129784
DMTF1	1329.39	0.405402	0.00129781
ICK	372.805	0.471726	0.0013031
ST13	5947.38	0.332523	0.00130222
DNAJC5	1672.48	-0.345533	0.00130179
MNAT1	335.63	-0.682573	0.00130351
GNAI1	902.746	0.615808	0.00130434
PJA2	2696.98	0.359992	0.00130679
TMEM217	46.9374	-0.878811	0.00130869
TRAF5	457.591	0.46121	0.00131775
PTPRN2	119.001	0.900727	0.00131842
SLC25A25	605.307	-0.626766	0.00132396
ZFAND5	4767.85	0.615123	0.00133666
GLDC	81.6362	1.08711	0.00134575
CEP112	381.481	0.435938	0.00134987
AMOTL2	1174.49	-0.630075	0.00135241
ZBTB46	481.646	0.660377	0.00135267
NOP58	960.761	-0.414347	0.00136357
DDX49	462.863	-0.484298	0.00136496
ZC2HC1A	378.533	0.530635	0.0013719
PIGT	1841.95	-0.317451	0.00137765
MAFB	2385.48	1.2636	0.00139761
ADAMTS6	216.743	-0.797466	0.00140355
TLR1	73.4801	-0.877505	0.00140402
MRAS	446.468	0.423945	0.00140627
SLC47A1	54.6262	-1.28553	0.00140921
EMC10	1287.77	-0.360136	0.0014192
NCKAP5L	1015.08	0.377815	0.00142277
PRR7	81.0495	-1.08502	0.00142656
CASK	365.236	0.442366	0.00142824
DLG4	724.015	0.433741	0.00143809
ARL4C	497.808	0.715612	0.00144154
TENM4	79.6034	1.08995	0.00144247
RAB31	1593.34	0.471971	0.00145114
PTRH1	128.171	-0.658408	0.00145702
ZNF772	100.627	-0.888779	0.00146119
DPH2	281.181	-0.514419	0.00146291
KIAA1033	2379.02	0.410685	0.00146357
TXNDC17	522.313	-0.48067	0.00146437
CLDN10	20.603	-1.22892	0.00146822
2015-09-10	2151.24	0.383226	0.00146979
PDK4	2075.05	1.30181	0.00147288
PPP2R5C	1277.77	0.300516	0.00147383
DGKA	713.185	-0.363151	0.00147494
GPR68	42.0929	-1.06968	0.00148981
UPRT	226.474	0.531535	0.00149044
PLAUR	762.874	-0.541046	0.00149232
PKIA	669.676	-0.88657	0.00149411
MAP4K5	1976.11	0.391291	0.00149361
LOC338758	48.4897	0.883437	0.00149753
BRI3	1658.61	0.409495	0.00151213
ZNF471	91.8882	0.88393	0.00151782
PHF15	593.412	0.620274	0.00152267
MYOF	6114.66	-0.503215	0.00153241
NUDT4	40.0728	-0.951957	0.00154219
GATSL3	331.5	0.613477	0.00154675
PCED1A	664.656	0.653295	0.0015472
IGFBP4	31022.7	0.545405	0.00155028
CLOCK	791.743	0.381372	0.00155223
VEZF1	954.166	0.343107	0.00155716
PSME3	1462.67	-0.346171	0.00159173
TMED9	3651.46	-0.37799	0.00159645
NOP14	697.263	-0.437458	0.00159512
ME3	271.711	-0.641853	0.00159716
SRGAP2C	540.754	0.52489	0.00159609
NEBL	37.2818	1.07374	0.00159792
PROX1	140.352	-0.986883	0.00159949
ARID4A	644.198	0.44706	0.00160645
GCA	309.38	-0.647367	0.00161356
PAN3	965.585	0.389027	0.00162006
FOCAD	946.566	-0.454682	0.00162162
LOC100288911	77.2764	-0.862502	0.00162584
INTS3	1798.71	0.55384	0.00162696
CREB5	81.4696	-0.961193	0.00162821
ASAP2	1813.71	-0.363728	0.00163396
TMBIM1	1598.89	-0.353295	0.00163909
VAV3	96.9469	0.921504	0.00164253
NSUN5P1	50.4776	-0.84187	0.0016422
GMPPB	247.043	-0.589634	0.00164605
PLTP	2195.05	0.841039	0.00165943
GPR137C	67.7015	0.823588	0.00166071
ABCB1	58.6269	-1.1729	0.0016699
RHOU	547.61	1.04481	0.0016905
WDR43	996.243	-0.377813	0.00169745
TNFSF4	306.151	-1.1137	0.00170795
CORO2B	172.152	-0.731411	0.00170751
RXRA	1099.54	0.496324	0.00171385
RMND5B	221.339	-0.567914	0.00171344
DRAM2	877.755	0.4784	0.00171903
ZBTB7B	330.079	-0.441287	0.00175281
GIMAP8	4598.22	0.666348	0.00175616
MYH9	32778.9	-0.427193	0.00177027
DYRK1B	407.509	0.616322	0.00177178
FAM135A	309.905	0.572489	0.00177931
FOXN2	559.322	0.468702	0.00178698
PSMB8	721.124	-0.410747	0.00178915
CNOT8	1383.67	0.351888	0.00179352
HSPBAP1	150.703	0.741073	0.00179899
SNHG12	106.242	-0.641744	0.00180302
FOXO3	526.724	0.437679	0.0018121
LRRC55	57.2042	1.03651	0.00181678
LDLRAP1	547.248	-0.464121	0.00182377
PPIL1	464.33	-0.534888	0.00183085
SLC38A1	968.995	-1.22755	0.00184046
MARVELD2	20.9851	-1.17509	0.00184135
SSBP2	404.182	0.694483	0.00184236
SPTAN1	6761.55	-0.397917	0.00184187
STK32B	118.679	1.08301	0.00184395
TBPL1	374.151	0.501596	0.00184904
TTC33	365.388	0.459583	0.00185394
SP6	148.297	0.915029	0.00185315
PIK3R1	1177.96	0.466905	0.00185571
MS4A6A	367.47	1.27535	0.00186282
ABLIM2	17.2601	-1.27125	0.00186623
CD276	2718.14	0.40161	0.00188077
ATG4A	502.194	-0.488805	0.00188016
SPON1	71.1388	1.2257	0.00189433
TCF7L2	581.298	0.446526	0.00189482
NHSL1	1114.55	0.435193	0.00189596
MAMLD1	110.942	-0.992869	0.00190391
TBC1D12	355.045	0.487882	0.00190475
SVIP	300.219	-0.676582	0.00190462
RRP15	279.847	-0.679848	0.00190544
JUND	2388.06	-0.564651	0.00190494
METTL1	129.065	-0.624034	0.00190261
HLTF	876.161	0.470261	0.00191415
SREBF1	846.627	-0.576145	0.00191549
GOT2	1654.26	-0.390801	0.00191618
ALDH1A2	546.829	-1.01665	0.00192459
TJP1	3166.98	0.426631	0.00192882
SPAG1	73.4692	-1.09176	0.00193235
STXBP2	374.01	-0.946681	0.00193642
MAT2A	3503.71	-0.335323	0.00194066
SGCB	1508.31	0.348038	0.00194076
FAM98A	1193.56	-0.465683	0.00194715
PLAG1	642.316	0.723804	0.00195431
ZNF860	21.1239	1.18131	0.00196641
SALL2	70.0664	-0.804385	0.00197961
PIKFYVE	949.463	0.348452	0.00198059
NIT2	305.162	-0.738416	0.00198622
STEAP1B	368.294	-0.755202	0.00198643
LRPAP1	1325.62	-0.336052	0.00198899
MOAP1	373.907	-0.569631	0.00199455
SEC24A	985.998	-0.392658	0.00199847
ANAPC7	704.994	-0.354398	0.00200137
MAP2	209.045	-1.05948	0.0020013
TLE1	480.047	-0.462671	0.00200199
B3GNT2	550.208	-0.661126	0.00200674
PDCD2L	74.6905	-0.758315	0.00201272
MAML2	345.424	0.520984	0.00201554
TRAF7	1958.9	-0.313393	0.00202135
ATP6AP1	2382.68	-0.303112	0.00202871
GALNT6	659.645	-0.557106	0.00203053
MAK16	269.674	-0.479011	0.00203198
DUSP2	52.6073	-1.09028	0.0020329
NHS	28.4792	1.14375	0.0020367
FAM108C1	636.39	-0.472978	0.00203694
SIAH1	177.827	0.612882	0.00205422
ASXL3	29.0081	1.17133	0.00205618
MDFI	752.542	0.577646	0.00206047
ISG15	352.11	-0.620785	0.00206166
PAQR4	132.631	-0.656825	0.00207097
INPP5D	690.958	-0.513561	0.00209185
KIF3C	796.256	0.441412	0.00210489
EPRS	2415.01	-0.599677	0.00212197
DNMBP	1193.97	-0.537504	0.00213679
GABARAP	3812.25	0.304017	0.00213803
GPSM3	342.223	0.519123	0.00214414
JAK2	328.355	0.474832	0.0021528
MIS18BP1	535.598	0.503288	0.00215876
SLC22A17	172.162	0.719754	0.00216145
HMGN5	69.3933	-0.789836	0.0021677
MFSD8	179.934	-0.6409	0.00217459
PPAPDC1B	386.204	-0.534394	0.00220307
PDE8A	915.141	0.351737	0.00220545
CCRL2	120.445	-0.761677	0.00220663
EEF2K	1311.81	0.547821	0.00220956
LRP4	302.325	0.639218	0.00222494
CDO1	43.1346	-1.11842	0.0022519
TMEM50A	2606.68	0.319267	0.00227068
LOC401321	91.3479	-0.704065	0.00230263
RPSAP58	251.913	-0.467927	0.0023101
CHST10	201.773	-0.508819	0.00231962
ZNF12	428.732	0.568293	0.00232475
C1orf63	605.253	0.543642	0.00232556
GALC	588.788	0.536283	0.00232806
MTERFD3	201.922	0.628901	0.00233687
NIP7	524.975	-0.531188	0.00233963
TPK1	113.658	-0.596298	0.00235066
PYCR2	854.984	-0.335798	0.00235968
NDUFS6	554.929	-0.438691	0.00236537
SLC39A10	890.438	0.385278	0.00236938
B3GALTL	307.507	0.494357	0.00237323
VAMP4	552.176	0.506273	0.00238508
RMI1	190.954	0.588104	0.00239293
FHL3	636.716	0.522565	0.00239722
GABBR2	317.394	-0.998008	0.00240863
NAGA	703.129	-0.449801	0.00241053
CNOT2	1240.14	0.302619	0.00241167
FAM111B	105.042	-0.920904	0.00242811
TRNAU1AP	309.632	0.432644	0.00242693
ELOF1	364.78	-0.471098	0.00243906
SEMA7A	168.52	-0.953975	0.0024438
ITPK1	664.495	0.335498	0.00245511
NAPB	297.598	0.504136	0.00246413
DENND2D	43.7804	-0.992415	0.00246731
SERTAD1	352.888	-0.644816	0.00247708
DHDDS	558.234	-0.416953	0.00248573
COL17A1	77.4616	-1.00646	0.00249867
RAMP3	86.1205	1.16242	0.00249754
FOSB	6871.31	-0.773281	0.00250359
TP53I13	250.075	-0.506178	0.00251609
PRCP	22530.3	0.412689	0.00252932
[truncated: 21,711 more rows]

## Sheet: OE Day6vsDay2
	baseMean	log2FoldChange	pvalue
APOD	3453.82	2.91986	2.26144e-114
MAN1C1	756.194	3.84154	8.80319e-91
TIMP3	821.939	3.24796	6.15647e-67
ABCA1	532.095	4.02431	3.23493e-54
ADAMTS4	3797.35	-1.47809	9.8219e-42
PODXL	2147.47	-2.20457	1.77461e-37
CLEC10A	624.991	3.89628	2.41001e-37
CFB	213.61	3.76822	2.05098e-35
NR1H3	272.762	2.85413	9.65564e-35
HYAL2	5236.16	-1.39811	1.75923e-34
C1QTNF1	557.542	3.3754	2.8261e-34
UBE2L6	481.453	1.83357	4.08108e-34
MGP	3402.23	-2.46262	7.66046e-33
SOD2	1981.23	2.82973	4.64687e-30
GPX3	832.476	3.2835	5.09949e-28
C1S	351.232	3.16124	3.26077e-27
AQP1	5759.92	2.79421	2.78088e-26
GLIS3	384.883	1.64041	1.01574e-25
APOE	320.615	2.72148	1.22563e-25
PNP	2254.17	-1.42248	2.57843e-25
LRP1	1272.71	2.33472	1.98745e-23
MAOA	249.381	1.86902	5.60972e-23
ESAM	4361.19	-1.07378	8.35563e-23
MYLIP	815.5	1.42235	1.67306e-22
IFITM1	251.02	2.96067	1.81068e-21
CEBPD	690.909	1.84305	1.04741e-20
NR4A1	449.199	2.27642	3.59715e-20
ARHGDIB	5599.67	-1.12187	5.20142e-20
LY6H	39.0737	3.24757	8.7723e-20
CXCL12	239.675	-3.06815	1.23739e-19
DPP4	685.084	1.96129	1.72499e-19
C5orf4	277.513	1.81496	1.96944e-19
ARID5B	798.788	1.39287	5.75243e-19
NOTCH3	342.174	2.33619	8.67015e-19
LTB	71.7301	2.80868	1.06607e-18
COL13A1	708.052	-1.53169	1.11188e-18
COL4A5	2148.25	1.33911	3.22902e-18
CTSF	623.73	1.69615	3.38816e-18
ENPP2	394.439	1.98117	3.88831e-18
PRKCDBP	1347.37	-1.32317	4.58708e-18
GALNT15	1859.93	2.40264	5.10095e-18
MATN2	314.042	2.13753	7.11009e-18
NRG3	189.82	-1.72441	7.69256e-18
FCN3	493.253	-2.30136	7.98323e-18
KIAA0040	496.52	-1.31242	8.6607e-18
C10orf10	2675.48	2.25033	1.03193e-17
2015-09-04	69.9201	2.91657	3.92895e-17
CYGB	106.014	2.43162	4.45688e-17
CCNA2	725.281	-1.60731	8.6098e-17
CSF1	1229.63	1.43072	9.13631e-17
BCL6	312.667	1.41816	1.24984e-16
KIF22	606.891	-1.32697	1.45836e-16
FOSL2	1445.54	1.24068	1.86443e-16
APOL1	851.667	1.35981	2.06512e-16
YWHAH	2498.61	-0.882869	2.11381e-16
GSTM2	194.915	1.69097	2.19671e-16
LRIG3	1139.27	1.13404	4.45091e-16
EPHX1	449.718	1.17033	4.81358e-16
PPP2R5A	1375.48	0.967523	5.15667e-16
UHRF1	638.434	-1.67843	5.35039e-16
EBF4	303.391	1.36314	1.96962e-15
MKI67	1754.88	-1.35369	1.98463e-15
EPOR	569.978	1.2722	2.10447e-15
HYOU1	4640.24	-0.888399	2.23203e-15
GAS6	954.217	0.946219	2.44523e-15
PTGIS	108.125	1.95825	2.58897e-15
SMAD6	666.734	-1.77513	3.09879e-15
ADD3	3069.55	0.918367	3.21846e-15
COL18A1	9455.36	-0.97367	3.67433e-15
MALL	1236.91	-1.47149	3.99033e-15
PMEPA1	222.44	-1.40283	4.40761e-15
HMGB3	822.457	-1.33578	5.19158e-15
C14orf1	785.64	-1.09717	5.2754e-15
MCM4	1065.68	-1.30865	7.08493e-15
HELLS	233.862	-1.54387	7.86297e-15
COL4A6	152.258	1.53143	8.67703e-15
ELTD1	7142.28	-0.930667	9.86186e-15
PRSS23	7008.32	-1.36601	1.03265e-14
OLFM1	962.759	2.11727	1.08306e-14
PLA2G4A	388.458	-1.27387	1.32632e-14
TACC3	810.557	-1.3409	1.75616e-14
UBD	113.07	2.43317	2.09962e-14
SVEP1	96.9752	2.73916	2.5149e-14
HMCN1	456.596	1.29514	3.16536e-14
SPRY1	2191.03	1.17965	4.3556e-14
AURKB	293.222	-1.55292	5.89508e-14
CCL8	33.196	2.70276	7.70787e-14
PHF19	547.875	-1.12294	9.77708e-14
GTSE1	296.305	-1.52232	1.07414e-13
UPP1	949.15	-1.03072	1.06718e-13
HMGCR	1636.43	-1.06555	1.21094e-13
CCNE2	202.694	-1.46282	1.61981e-13
SPON2	202.849	2.54629	1.73344e-13
EMID1	150.458	1.75489	1.77824e-13
SKA3	209.918	-1.64708	2.26462e-13
ITGA5	27034.8	-0.840335	2.58076e-13
C7	1536.07	2.80976	2.97295e-13
CCNB1	1067.64	-1.44867	3.20109e-13
MAD2L1	477.382	-1.49637	4.04013e-13
HSD17B11	1055.79	0.960744	3.97184e-13
RSPO3	92.0761	2.28472	4.01978e-13
ADM	1034.31	1.30111	4.73455e-13
TUBB	19313.8	-0.894328	5.44152e-13
CLIP3	836.235	1.01148	6.05323e-13
H19	4523.57	2.88539	6.17545e-13
VCAM1	441.3	2.29005	6.61858e-13
CREB3L1	382.139	1.37086	7.23134e-13
SQLE	1404.91	-1.52163	7.56416e-13
CENPF	1136.7	-1.31614	9.08445e-13
A2M	13610.4	1.66443	1.01654e-12
KLHL3	1143.3	1.52602	1.18097e-12
RACGAP1	447.597	-1.24455	1.20628e-12
CKS1B	601.464	-1.35246	1.24995e-12
N4BP2L1	143.534	1.6075	1.26009e-12
TUBA1A	8152.96	-1.17602	1.3821e-12
TRIP13	303.336	-1.44514	1.55165e-12
BUB1B	396.51	-1.51536	1.62476e-12
FXYD6	1398.36	1.02507	1.78491e-12
KIF20A	801.238	-1.18366	1.84876e-12
BUB1	525.133	-1.42681	2.37316e-12
GAS5	2256.58	0.987186	2.40093e-12
TNFAIP2	1439.89	1.01923	2.56198e-12
HNRNPAB	3239.74	-0.915009	3.18505e-12
EXO1	174.558	-1.67967	3.37486e-12
C11orf91	53.5188	-2.18098	3.35458e-12
CDK1	877.193	-1.30295	3.47954e-12
EIF4B	10763.6	0.786289	3.73894e-12
SPOCK1	1876.23	-1.79879	3.80255e-12
RALGDS	2276.27	1.00171	3.8222e-12
C3orf58	1027.74	0.987649	4.24778e-12
TCEA3	87.9202	1.79352	4.31062e-12
METTL7A	338.861	1.11701	4.81215e-12
TPT1	57845.9	0.714808	5.17005e-12
SELENBP1	327.227	1.56181	5.41568e-12
NDC80	379.49	-1.36847	5.4255e-12
ESPL1	275.574	-1.43741	5.38188e-12
EPB41L1	258.893	1.15556	5.47463e-12
PAMR1	87.4787	2.41371	6.34715e-12
CASP1	223.471	1.55389	6.47842e-12
GPC5	38.1984	2.25334	6.63034e-12
CCL20	53.5327	2.47311	7.4806e-12
MYO18A	914.087	0.995312	7.48699e-12
KIF18B	227.166	-1.48196	7.87579e-12
PPARA	262.657	1.14613	9.45665e-12
CENPK	338.089	-1.19123	9.96687e-12
UBE2C	435.328	-1.46891	1.09952e-11
PLEK2	115.917	-2.01166	1.29044e-11
RALGAPA2	1689.03	1.53167	1.32237e-11
GALNT18	347.152	1.23077	1.86959e-11
RAD51AP1	245.248	-1.46436	1.97906e-11
NOL6	775.641	-0.866142	2.04627e-11
NCAPH	289.448	-1.50382	2.13866e-11
NUSAP1	745.837	-1.20763	2.12853e-11
OLFML2A	173.08	1.73633	2.20396e-11
LRG1	82.4734	2.15817	2.19342e-11
NUAK1	1473.24	0.871765	2.31826e-11
IL15	162.216	1.58666	2.33413e-11
LOC100506548	411.116	1.10578	3.0559e-11
VEPH1	1216.28	-1.17791	3.23996e-11
ZCCHC24	1044.17	1.16788	3.41404e-11
TYMS	347.253	-1.2779	3.69819e-11
PNRC1	1366.24	0.889626	4.21819e-11
BST2	570.747	1.55007	4.62661e-11
PLK1	612.527	-1.44138	4.79243e-11
HMGB1	11856.7	-0.800647	5.24212e-11
ATAD2	643.836	-1.17294	5.77783e-11
CD4	320.623	2.05028	5.87177e-11
TROAP	198.534	-1.44087	6.30188e-11
NCAPG	653.462	-1.43965	6.46075e-11
RAMP3	72.0533	2.43056	6.5104e-11
PCSK6	395.087	2.10932	6.58545e-11
TGFBR3	1899.11	1.61013	8.00968e-11
MCM3	1614.9	-0.922553	9.46777e-11
CD55	1558.07	-0.906847	9.57694e-11
VLDLR	631.751	1.29506	9.87696e-11
FOXM1	790.119	-1.44133	9.96935e-11
FTL	23779.5	1.44121	1.1027e-10
VARS	2145.61	-0.806095	1.13587e-10
TNFAIP3	349.831	1.64219	1.25449e-10
LIMCH1	2588.74	1.09566	1.28719e-10
PPP1R14B	2405.97	-0.903197	1.32601e-10
SMAD1	2258.06	0.999386	1.33373e-10
LMNB1	1178.48	-1.30619	1.40869e-10
CDC45	278.969	-1.60565	1.44536e-10
TOP2A	1886.65	-1.068	1.47473e-10
BLM	186.318	-1.39297	1.54346e-10
CREBRF	513.631	1.18719	1.5684e-10
ETS2	3721.5	1.16079	1.65489e-10
TPCN1	769.977	0.786146	1.66321e-10
SPDL1	620.705	-0.974259	1.78824e-10
IRAK3	707.825	1.08315	1.86159e-10
PBK	396.799	-1.47473	1.90881e-10
NCAPG2	654.695	-1.11194	1.92047e-10
DDX21	2743.6	-0.906457	1.9551e-10
TNFAIP8L1	2024.55	0.901793	2.03772e-10
KLHL24	858.722	0.987037	2.09253e-10
KIF23	620.226	-1.20425	2.27172e-10
CPED1	234.021	1.45534	2.27753e-10
SEMA6D	413.287	0.934022	2.30433e-10
YPEL3	571.5	0.944926	2.43697e-10
POLQ	175.907	-1.43726	2.48598e-10
JAG2	737.187	-1.25953	2.52642e-10
RAD54L	146.086	-1.50515	2.55569e-10
IQGAP3	368.803	-1.21045	2.56007e-10
CPLX1	221.68	1.97959	2.81508e-10
ANLN	1180.34	-1.39866	2.86464e-10
IGF2R	3077.07	0.685122	2.89365e-10
CDCA8	338.888	-1.41475	2.97554e-10
HSPB6	585.406	1.90554	2.97853e-10
KIAA1524	324.373	-1.24262	3.32098e-10
PCNA	1332.34	-1.08274	3.56605e-10
S1PR3	254.558	1.44725	3.62961e-10
UTP15	375.087	-0.913264	3.73291e-10
CASC5	302.727	-1.30434	3.97013e-10
RECQL4	281.903	-1.34536	4.1215e-10
ARHGAP11A	599.516	-1.33799	4.24308e-10
FHL1	1528.28	0.776351	4.37271e-10
CH25H	74.7336	1.71795	4.78768e-10
EPSTI1	59.6054	2.32937	4.84365e-10
CEP55	646.526	-1.34261	5.03119e-10
IFIH1	146.189	1.33188	5.16775e-10
HMGCS1	1659.1	-1.29078	5.23057e-10
PRC1	742.08	-1.31796	5.25622e-10
GPIHBP1	66.2084	2.15432	5.66628e-10
BTG2	692.561	1.20387	5.81384e-10
ZNF367	148.208	-1.44036	5.84453e-10
NEURL1B	2076.54	1.53076	6.17394e-10
FAM111B	159.968	-1.66551	6.30739e-10
ESCO2	140.425	-1.67628	6.41959e-10
PPARG	176.938	1.89508	7.21936e-10
KIFC1	346.975	-1.29811	7.58933e-10
POLA2	345.244	-1.07912	8.422e-10
IFIT1	82.2473	2.05762	8.53957e-10
DLGAP5	820.428	-1.48517	8.78728e-10
CENPH	250.72	-1.18214	9.00601e-10
CLSPN	268.239	-1.64278	9.45063e-10
CLDN5	3910.08	0.912833	9.59096e-10
TPX2	1237.49	-1.30474	9.64861e-10
HPSE	311.835	-1.12617	1.01922e-09
ABCE1	2297.98	-0.750773	1.02742e-09
RARRES1	223.428	1.57514	1.1174e-09
PFAS	667.962	-0.908578	1.13668e-09
TNFRSF21	388.772	1.15861	1.16538e-09
CSF3	121.883	2.27206	1.16696e-09
DOK5	235.322	1.10302	1.21211e-09
MCM10	211.885	-1.54013	1.30523e-09
AQP3	57.7573	1.9837	1.34638e-09
SERPING1	164.413	2.17079	1.36352e-09
DEPDC1B	179.278	-1.29033	1.45929e-09
EBP	552.19	-1.24437	1.47761e-09
PDZRN3	70.5742	1.83871	1.51952e-09
HOMER3	2309.14	0.973233	1.5189e-09
ASF1B	234.014	-1.44721	1.52222e-09
GINS3	341.003	-1.19737	1.5363e-09
PCDH7	274.841	1.47032	1.61549e-09
KCNE3	111.884	1.45241	1.685e-09
KIF19	111.011	1.78372	1.69603e-09
CCDC86	622.203	-1.06577	1.72455e-09
GNL3	1518.01	-0.723859	1.84395e-09
NOP16	352.332	-1.20617	1.85191e-09
SFMBT2	118.107	1.86284	1.96301e-09
RAD51	177.874	-1.5266	1.98434e-09
CAD	1318.42	-0.721109	2.10931e-09
HS1BP3	538.217	0.838107	2.15834e-09
DAPK2	113.979	1.51044	2.17279e-09
KCND1	172.407	1.30138	2.17994e-09
TTK	328.852	-1.41214	2.23009e-09
IL33	4851.52	1.4591	2.40061e-09
TUBB6	5430.3	-0.941009	2.40568e-09
SCN9A	575.353	1.17542	2.4672e-09
MCAM	10242.2	-1.10701	2.54147e-09
GPR4	905.546	-0.925586	2.54087e-09
ABCC3	90.296	2.15972	2.72196e-09
BCAM	525.796	1.10694	3.02151e-09
TCF19	495.84	-1.23162	3.13876e-09
SLC20A1	3135.24	-0.863976	3.17441e-09
FAM64A	198.852	-1.43857	3.21357e-09
WDR19	494.975	0.851295	3.21239e-09
ACSF2	389.205	0.919992	3.26693e-09
C2CD2	841.982	0.775846	3.37531e-09
CKAP2L	201.255	-1.3736	3.58502e-09
MTHFD1	1064.3	-0.898192	3.69038e-09
TNFSF10	2664.74	0.975968	3.74315e-09
FBLN2	74.2234	1.67649	3.82665e-09
FANCD2	277.737	-1.39348	4.01341e-09
UBA7	631.829	0.958593	4.02961e-09
KIF11	673.399	-1.21367	4.14429e-09
RELT	224.042	-1.12906	4.18363e-09
MASTL	317.627	-1.12559	4.44245e-09
PDE4B	1727.69	-1.04183	4.43915e-09
SSRP1	3322.28	-0.697803	4.48968e-09
RGAG4	84.5741	1.52384	4.53024e-09
OSMR	1118.04	0.716959	4.62631e-09
THRA	430.002	0.836727	4.77766e-09
BNIP3L	2498.11	0.715632	4.74554e-09
EML1	779.853	-0.812372	4.77565e-09
KLF9	1574.76	0.905346	5.07832e-09
LHFP	1253.39	0.74363	5.1666e-09
GLTSCR2	3264.7	0.759942	5.22943e-09
MAK16	325.102	-0.888812	5.3449e-09
DACT1	144.595	1.75198	5.37329e-09
MCM2	687.974	-1.14693	5.54573e-09
ZWILCH	440.139	-0.998405	5.58378e-09
MCF2L	56.2438	1.8285	5.84163e-09
FXYD5	2566.64	-0.68147	6.05874e-09
CSE1L	2611.62	-0.873569	6.04852e-09
KRT18	1464.94	-0.936543	6.29335e-09
CDC20	640.746	-1.35656	6.37365e-09
PLXNA2	1244.62	-0.938667	6.57637e-09
DKK3	1488.63	0.948457	6.75714e-09
PLOD3	2997.84	-0.589171	6.80255e-09
ALDH3B1	75.0528	1.58229	6.84645e-09
MTMR9LP	474.313	1.43959	7.20203e-09
SNAP25	87.3375	1.41499	7.48383e-09
CTHRC1	2450.69	0.799146	7.84928e-09
ARHGEF25	215.981	1.20013	7.98993e-09
SLC9A3R2	560.702	-1.04749	8.46266e-09
UTP20	714.375	-0.747106	8.50249e-09
HNRNPA2B1	16825.8	-0.66278	8.69507e-09
CCNF	300.88	-1.0727	8.87472e-09
PA2G4	2606.1	-0.805531	9.43996e-09
EPB41L5	720.373	0.922964	9.729e-09
TLCD2	110.911	1.34454	9.70507e-09
EXOC3L1	717.252	-1.3223	1.00924e-08
SLC25A15	370.863	-0.830039	1.03827e-08
PIGW	197.108	-1.24046	1.06199e-08
CTPS1	819.149	-1.02546	1.08561e-08
TUBB4B	4092.77	-0.942555	1.09702e-08
MRTO4	702.689	-0.947169	1.10616e-08
ANAPC7	837.799	-0.745534	1.10971e-08
FLCN	662.729	0.990586	1.12579e-08
HMMR	449.569	-1.28557	1.15375e-08
GEN1	314.779	-1.0776	1.16125e-08
SAT1	2727.66	1.02646	1.23084e-08
CSF2	37.4114	2.24766	1.22839e-08
C14orf80	131.707	-1.36134	1.23567e-08
ASPM	823.033	-1.16501	1.31002e-08
PAQR4	173.021	-1.18257	1.36535e-08
TUBA1B	12205.1	-1.12199	1.41297e-08
DKC1	1198.89	-0.772744	1.4568e-08
GINS1	293.982	-1.27133	1.48202e-08
CALCOCO2	1587.72	0.681594	1.54218e-08
TGFB1	3495.54	-0.765622	1.57269e-08
BRE-AS1	31.9817	2.13471	1.57822e-08
BRCA1	303.12	-1.29809	1.59316e-08
IPO4	711.097	-0.913075	1.60112e-08
COL6A2	9550.09	1.13874	1.61721e-08
DSN1	424.136	-0.903757	1.62251e-08
KIF4A	553.287	-1.16214	1.62356e-08
PCOLCE	306.481	1.82057	1.67128e-08
TMEM171	61.0057	-1.57622	1.74261e-08
NUP93	1103.49	-0.700195	1.74894e-08
CYP51A1	1509.44	-1.00287	1.84577e-08
JDP2	256.654	0.934305	1.8831e-08
CDCA2	197.653	-1.22297	1.91454e-08
CD9	2597.83	-1.05324	2.12162e-08
KIFC2	260.218	1.08157	2.16909e-08
PRRG1	1188.52	0.756506	2.20083e-08
IQSEC3	16.6312	2.25348	2.21554e-08
PLAUR	914.982	-0.927959	2.26336e-08
BCL2L11	227.065	0.994234	2.28226e-08
PPIL1	574.179	-0.978433	2.30429e-08
SLC29A1	2179.2	-0.922764	2.48934e-08
CFI	2236.37	1.04676	2.50751e-08
IGBP1	1031.29	0.689996	2.51606e-08
INSIG1	1000.94	-1.38215	2.52053e-08
ILF2	3660.84	-0.628134	2.53742e-08
G3BP1	2728.38	-0.704686	2.59624e-08
SKIL	1164.08	-0.836351	2.62912e-08
NXPH3	129.945	1.24538	2.6428e-08
NINJ1	292.481	0.991108	2.70649e-08
CHAF1A	394.746	-1.18202	2.73354e-08
CDCA3	122.092	-1.57887	2.74759e-08
RRM1	1470.08	-0.979426	2.82735e-08
NUF2	249.647	-1.27329	2.91025e-08
SYNGR1	90.3608	1.57061	2.94362e-08
GPSM1	811.264	0.865858	3.08412e-08
CTTNBP2	119.958	1.60819	3.11637e-08
LPAR6	2139.03	0.854586	3.1805e-08
KLHDC8B	496.428	0.973197	3.27503e-08
IRF2BPL	887.866	0.879906	3.47734e-08
PUS7	448.883	-0.84252	3.50483e-08
WDHD1	376.671	-0.802762	3.55339e-08
SPAG5	509.284	-1.25332	3.73908e-08
JMY	338.591	0.876173	3.81661e-08
DHCR24	1364.45	-1.53012	3.93095e-08
SET	7871.41	-0.53993	3.9665e-08
NOP2	686.096	-0.858644	4.01562e-08
AK5	48.4412	1.86202	4.2454e-08
EEF2	35493.4	0.635367	4.27304e-08
DNAJC9	890.504	-0.945019	4.36449e-08
TTC39A	88.4086	1.48961	4.42534e-08
KIAA1244	47.6245	-1.98299	4.42162e-08
SHCBP1	524.436	-1.36671	4.44071e-08
LGALS3	1429.48	0.815835	4.5147e-08
RCC2	2925.28	-0.645957	4.70959e-08
FASN	2842.97	-0.92919	4.77797e-08
CHST15	2133.99	0.969784	4.88507e-08
BIRC5	803.754	-1.37859	5.12715e-08
LFNG	429.351	-1.16012	5.22221e-08
HJURP	345.403	-1.31283	5.23973e-08
OLFML3	249.66	1.60518	5.35624e-08
ADAM15	5777.79	-0.766603	5.62759e-08
MANBA	221.63	1.07663	5.62064e-08
EFTUD2	2137.62	-0.591071	5.61928e-08
IFRD2	763.008	-0.848501	5.8542e-08
WDR77	764.757	-0.667965	5.88844e-08
GMNN	387.641	-1.02313	6.37041e-08
NFATC4	1355.24	0.733499	6.45118e-08
DNMT1	1659.74	-0.803182	6.47996e-08
WSB1	4906.09	0.944105	6.64232e-08
LYAR	456.452	-0.786202	6.6652e-08
NOLC1	1554.79	-0.838684	6.7793e-08
BRCA2	190.312	-1.12713	6.76753e-08
ITGA2	2393.57	-0.985934	7.10407e-08
HNRNPM	4715.87	-0.791272	7.21266e-08
SRSF7	2169.82	-0.608644	7.36114e-08
CERS4	165.293	1.3534	7.39982e-08
KIAA0020	877.787	-0.857773	7.52805e-08
LRRC4	95.4879	-1.88474	7.9075e-08
ENG	20780.2	-1.05156	8.10555e-08
WHSC1	1337.52	-0.845361	8.21411e-08
MTHFD1L	901.819	-0.97191	8.5916e-08
RRM2	1182.94	-1.38842	8.733e-08
PLK4	257.807	-1.09973	8.79805e-08
NOL11	952.487	-0.670914	9.02427e-08
PCDH17	1256.09	1.03806	9.06882e-08
SMYD2	466.298	-0.793569	9.06022e-08
CCNB2	499.053	-1.21392	9.74854e-08
CLMN	256.163	1.1803	9.88173e-08
NABP1	535.673	0.885292	1.03258e-07
MANF	1700.23	-0.534101	1.05241e-07
MSN	20067.6	-0.54614	1.07038e-07
TFPI	9998.95	0.771526	1.07033e-07
DNAJB11	2074.48	-0.615232	1.10366e-07
FAM198B	9670.49	0.716757	1.10631e-07
ADAM23	799.105	1.28676	1.111e-07
EDNRB	998.422	0.835315	1.1253e-07
ADAMTS15	43.1207	1.98015	1.1349e-07
SLC15A3	94.7471	1.42914	1.14274e-07
NCAPD3	609.288	-0.887916	1.16934e-07
CENPE	554.553	-1.04034	1.20946e-07
LPAR1	195.869	1.6864	1.23797e-07
KNSTRN	302.961	-0.976147	1.24038e-07
EMP1	8548.68	-0.939	1.25155e-07
QPRT	21.517	2.11793	1.28905e-07
PDCD11	1188.46	-0.647899	1.30071e-07
MELK	482.745	-1.1986	1.31684e-07
LDLR	1654.06	-1.42496	1.3302e-07
FTH1	31744.5	1.21048	1.33459e-07
EXOC3L2	733.063	-1.54179	1.34418e-07
TSR1	624.136	-0.720718	1.37471e-07
CDC25A	208.308	-1.33627	1.37773e-07
LAMB2	5501.31	0.601145	1.38674e-07
SNRPA	890.448	-0.789303	1.4172e-07
ZBTB18	477.594	0.751294	1.41926e-07
CXCL2	2553.46	1.9756	1.42546e-07
SCFD2	304	-0.959326	1.47416e-07
SOCS3	3729.85	1.17185	1.47881e-07
DAG1	1297.57	-0.705894	1.4923e-07
EPB49	398.62	-1.07644	1.5084e-07
PDIA4	6459.17	-0.548578	1.51047e-07
LAP3	1676.33	0.578661	1.60136e-07
DLG4	669.601	0.720093	1.61048e-07
TTF2	215.367	-1.04153	1.63303e-07
AMD1	1023.55	-0.772098	1.63261e-07
CTSD	5388.42	1.17383	1.64789e-07
MXRA8	187.313	1.62646	1.6518e-07
BMPER	184.216	1.30341	1.67372e-07
ACSS1	561.914	1.17181	1.68337e-07
NAV3	473.248	1.03193	1.70644e-07
TIMELESS	717.902	-0.926894	1.71351e-07
NR4A2	286.65	1.4927	1.78016e-07
MID2	1055.55	0.850224	1.81077e-07
PIGU	376.148	-0.725453	1.84884e-07
FUBP1	1518.48	-0.581562	1.90426e-07
PLTP	1929.48	1.40193	1.92459e-07
EIF2S1	1793.57	-0.664813	1.92148e-07
E2F8	83.0549	-1.34655	1.92648e-07
NCAPD2	1422.21	-0.784294	1.91917e-07
FANCI	580.537	-1.04428	1.95466e-07
PDGFRA	396.571	1.64008	1.95317e-07
PALM	846.787	0.861246	1.96378e-07
LMOD1	41.7879	1.96927	1.98668e-07
REPS2	175.257	1.35648	2.04803e-07
SAPCD2	107.108	-1.29146	2.0649e-07
HDAC5	718.661	0.75023	2.09943e-07
C17orf103	173.344	1.01143	2.15456e-07
GNG7	52.8631	1.62578	2.21419e-07
USP31	1682.36	0.829193	2.22645e-07
SMARCD3	151.286	1.25939	2.23122e-07
SPC25	193.761	-1.29463	2.22785e-07
PTPRE	1540.51	-0.849984	2.23746e-07
H2AFX	723.755	-1.21664	2.27549e-07
PTPRS	353.681	0.816706	2.27614e-07
TICRR	111.179	-1.2974	2.28674e-07
NUDT15	482.042	-0.819667	2.33211e-07
PELI2	785.49	0.784618	2.442e-07
ADAMTS10	259.266	0.964142	2.49397e-07
PHYHD1	22.0517	1.89492	2.51127e-07
ELOVL1	1470.47	-0.630837	2.54921e-07
S100A11	3990.12	-0.657446	2.61694e-07
CDC6	370.907	-1.40333	2.62343e-07
IL18R1	620.373	1.13748	2.63029e-07
BMS1	1425.86	-0.56738	2.688e-07
STRADB	216.048	0.906527	2.69034e-07
FASTKD2	718.451	-0.628018	2.70815e-07
ORC1	123.064	-1.36475	2.71832e-07
NFKBIA	2097.69	1.27309	2.82652e-07
AURKA	359.718	-1.16348	2.86028e-07
ASS1	99.3858	1.84313	2.94953e-07
CDCA4	438.021	-0.995921	2.95838e-07
DBP	30.1998	1.87186	2.98595e-07
TGFB3	139.35	1.09099	3.00521e-07
RAB7L1	510.097	0.719657	3.12627e-07
HTR2B	122.253	1.42539	3.17583e-07
ARHGAP25	110.796	1.26374	3.26349e-07
CCNG1	3274.13	0.76475	3.265e-07
IFIT2	112.695	1.18423	3.2852e-07
PRR11	899.471	-1.11564	3.34353e-07
KIF26A	660.1	0.967946	3.41823e-07
SUV39H1	163.057	-1.01631	3.41602e-07
NCOA1	771.985	0.95883	3.52105e-07
PIK3C2B	1353.06	0.812675	3.52988e-07
CYBRD1	1750.65	0.919564	3.66535e-07
DHFR	689.38	-0.990892	3.66277e-07
RBM14	704.424	-0.71844	3.68221e-07
MYBL2	532.154	-1.45494	3.68564e-07
BDKRB2	228.463	1.25965	3.75042e-07
PTGR1	1500.48	1.29517	3.80005e-07
GPRC5B	346.62	0.973587	3.80424e-07
TNFAIP6	51.9603	2	3.83976e-07
C1R	683.533	2.01352	3.88419e-07
SNRPD1	1009.76	-0.882225	3.93597e-07
ZWINT	599.13	-1.22266	3.94218e-07
SPTLC3	45.2806	1.51676	3.94483e-07
ZNF608	627.452	1.09291	4.17096e-07
GHDC	400.667	0.862946	4.18144e-07
CBX7	91.3191	1.41619	4.2114e-07
ACAT2	462.825	-1.38008	4.26122e-07
FARSB	812.99	-0.873693	4.35901e-07
GPR3	107.78	-1.09859	4.40047e-07
WFS1	5413.09	0.727705	4.41289e-07
EIF5B	3593.74	-0.595856	4.51929e-07
GALNT5	111.164	1.90781	4.56178e-07
MRVI1	178.578	1.03651	4.67634e-07
PITRM1	1474.5	-0.596373	4.9125e-07
SHROOM4	1337.36	-0.715853	5.10596e-07
TMEM48	595.718	-0.796187	5.1623e-07
C11orf48	533.947	-0.734506	5.1755e-07
PRPS1	548.024	-0.754327	5.19419e-07
CENPM	90.2131	-1.51019	5.20865e-07
NUP35	206.741	-0.862899	5.34096e-07
WDR62	125.049	-1.3969	5.60872e-07
ADAM33	60.1742	1.81193	5.65175e-07
MCM7	1672.61	-0.964064	5.70204e-07
EIF5A	7553.5	-0.901856	5.87905e-07
TUBG1	558.07	-0.886107	5.94817e-07
RHOQ	1001.3	0.835049	5.98795e-07
CDC42EP5	793.809	0.830023	6.12071e-07
ICAM1	4663.24	0.786865	6.13029e-07
SESN3	1915.59	1.21268	6.36599e-07
TRO	633.136	0.71881	6.39549e-07
TYMP	114.3	1.05462	6.43327e-07
ST3GAL5	164.382	1.19643	6.44366e-07
NR5A2	224.933	1.35335	6.48312e-07
ALG8	526.95	-0.812135	6.50287e-07
MYBBP1A	628.301	-0.750042	6.62458e-07
F2RL1	437.426	-1.4597	6.77904e-07
TSPAN13	913.065	-1.30809	6.78685e-07
FEN1	575.911	-1.24959	6.88738e-07
FAM71A	52.9913	-1.96659	7.02101e-07
CD58	126.633	-1.04051	7.07179e-07
SGOL2	424.465	-0.965907	7.07953e-07
LMNB2	1836.76	-0.84495	7.35061e-07
ECSCR	2783.38	-0.618187	7.46104e-07
ZBTB10	499.252	0.796205	7.54043e-07
REV3L	1006.87	0.867984	7.61562e-07
ARRDC4	164.372	1.70039	7.63959e-07
EFCC1	35.2489	1.59985	7.91522e-07
COL16A1	157.763	1.66723	8.34968e-07
RANBP1	1358.11	-0.83095	8.4772e-07
LUC7L3	2810.88	0.660542	8.53139e-07
HMGN1	3799.15	-0.548822	8.63277e-07
AGPAT3	386.304	0.844583	8.83123e-07
MCM5	898.853	-0.878594	9.0067e-07
TNIP1	2106.83	0.732973	9.07989e-07
PARPBP	138.829	-1.26162	9.14924e-07
CDKN1C	202.09	1.34457	9.13876e-07
TLE2	954.342	0.731608	9.20389e-07
TMEM140	548.72	0.931979	9.2587e-07
PALLD	1430.32	0.914757	9.24195e-07
GBP2	2091.72	0.795912	9.27077e-07
BASP1	893.886	0.961806	9.29055e-07
MXI1	224.092	0.855723	9.31329e-07
RENBP	91.6025	1.65481	9.39531e-07
CENPA	134.339	-1.22147	9.45858e-07
SH3KBP1	895.655	-0.665587	9.52665e-07
DMXL2	440.144	0.771336	9.53424e-07
CCNI	3220.89	0.487698	9.69385e-07
EEF1A1	179901	0.65401	9.92306e-07
NCLN	1529.19	-0.863628	9.92594e-07
C5orf30	347.66	0.804773	1.01781e-06
PKMYT1	116.92	-1.51272	1.02069e-06
FBXO5	245.577	-0.90941	1.04596e-06
ARPC1B	4478.66	-0.664271	1.04556e-06
MCTP1	1249.85	0.85596	1.04926e-06
RPL15	19192.9	0.475427	1.05123e-06
DEPDC1	322.567	-1.09207	1.07916e-06
GALNT1	6815.79	-0.626116	1.08137e-06
SLC27A1	335.072	0.893824	1.08994e-06
MYL6	14567.7	-0.6455	1.09139e-06
NFIX	542.647	0.77425	1.12173e-06
SRSF1	3888.22	-0.570435	1.13654e-06
FOXO4	190.278	1.07449	1.14285e-06
ABCG1	703.663	1.08446	1.18052e-06
TGFBR2	19061.8	0.796818	1.18426e-06
NOP56	1856.47	-0.660536	1.24475e-06
SPNS2	1081.9	0.943457	1.26286e-06
TSLP	22.8385	1.82966	1.27214e-06
IL31RA	95.7204	-1.28902	1.27267e-06
SLC25A36	1242.23	0.702166	1.28364e-06
SLC9A9	287.266	0.961357	1.29638e-06
PCSK1	323.387	-1.09976	1.35667e-06
RANGAP1	1591.5	-0.721144	1.36915e-06
CHST2	971.589	-0.741336	1.37338e-06
PLEKHA4	209.199	0.892919	1.37961e-06
DCAF13	1023.61	-0.688226	1.3991e-06
FANCA	210.178	-1.19645	1.41472e-06
FAM102A	619.517	0.99446	1.41921e-06
TBC1D8	702.645	-0.732871	1.42214e-06
KIF15	220.967	-1.11427	1.45046e-06
LEPR	2465.97	1.02912	1.45753e-06
GPR124	2405.47	0.711803	1.46723e-06
SIAE	1408.52	0.933681	1.47813e-06
C1orf21	1231.01	0.779753	1.48484e-06
PER1	664.498	0.64128	1.49614e-06
AGRN	1391.64	0.788664	1.51133e-06
F2RL3	183.582	-1.16275	1.54959e-06
BCAT1	4513.68	-0.77774	1.56871e-06
SNHG3	536.579	-1.08138	1.58243e-06
CMBL	507.055	0.895757	1.5979e-06
THOP1	527.638	-0.882599	1.60969e-06
DUSP1	2914.58	0.8235	1.61784e-06
C15orf54	176.545	-1.26003	1.62275e-06
SKA1	179.57	-1.32662	1.62932e-06
UBE2T	225.25	-1.2015	1.64674e-06
HECW2	523.718	-1.23227	1.66518e-06
ZNF558	119.409	1.18887	1.67075e-06
UMPS	510.099	-0.689986	1.6774e-06
CBX5	2523.16	-0.517397	1.70449e-06
OAS3	431.879	0.814322	1.71878e-06
SREBF2	1574.8	-0.781922	1.72834e-06
VEGFB	705.914	0.943678	1.73613e-06
TUBA1C	3676.09	-1.06626	1.76106e-06
RASGEF1B	20.1224	1.79179	1.75951e-06
POLR3E	439.758	-0.699622	1.77182e-06
SYNGAP1	532.225	1.00721	1.79321e-06
SEH1L	532.596	-0.625167	1.83602e-06
HEBP2	1038.35	-0.557193	1.83912e-06
IVNS1ABP	2792.26	-0.74295	1.8533e-06
CDCA5	348.186	-1.33826	1.87897e-06
CES1	53.4879	1.89834	1.90721e-06
METTL1	162.153	-1.061	1.96006e-06
CXCL16	144.218	1.37106	1.9686e-06
RPS14	8717.16	0.471886	1.97663e-06
FAM167B	277.932	1.33534	1.98468e-06
SLC25A22	356.234	-0.813453	2.01965e-06
ZNF581	320.998	0.828716	2.04459e-06
RAD18	343.617	-0.755804	2.10355e-06
OIP5	73.0583	-1.38655	2.11975e-06
NCL	11739.4	-0.64813	2.12655e-06
ATAD3A	544.198	-0.877753	2.14096e-06
CDC42EP2	796.464	-0.673123	2.16152e-06
IGF2	181.881	1.559	2.18399e-06
FDFT1	1993.34	-0.989791	2.1942e-06
HMGN2	5036.37	-0.792476	2.27121e-06
HNRNPH3	2843.27	-0.543557	2.29856e-06
ADSS	2252.28	-0.544045	2.31136e-06
SQSTM1	5137.88	1.11027	2.33262e-06
HEBP1	812.927	0.672563	2.34892e-06
PHLDB1	2132.7	-0.533427	2.35245e-06
TCF7L1	573.452	0.835962	2.36148e-06
ERCC6L	110.538	-1.27002	2.40436e-06
MVK	266.485	-0.960232	2.40968e-06
IGF2BP2	1145.67	0.521447	2.42088e-06
THBS2	181.008	1.71233	2.46945e-06
CD320	587.904	-1.04406	2.51491e-06
PRKAR1B	756.845	0.885614	2.52463e-06
PEA15	4831.87	-0.524262	2.53166e-06
CENPO	295.603	-0.830273	2.5541e-06
NUP107	921.328	-0.662157	2.60054e-06
ANKRD6	259.324	0.926361	2.60468e-06
ROBO4	7539.68	-0.604518	2.68109e-06
CORO6	155.524	1.3177	2.68883e-06
PAK1IP1	361.206	-0.744719	2.70571e-06
E2F1	251.377	-1.30077	2.71672e-06
HEATR3	328.796	-0.685807	2.73235e-06
TNFRSF4	23.94	1.83888	2.77993e-06
CMSS1	324.872	-0.847331	2.77794e-06
ABRACL	1201.62	-0.764346	2.84781e-06
NFIL3	501.235	0.816081	2.87176e-06
KIF17	36.0434	1.5315	2.93392e-06
MTSS1L	1417.97	0.65704	2.96379e-06
DTYMK	550.175	-0.853453	2.96328e-06
PLXNA4	96.6515	-1.25856	2.99483e-06
DCPS	269.175	-0.767669	3.00481e-06
CALM1	8979.97	-0.749544	3.04746e-06
MXD4	2161.86	0.661262	3.16612e-06
SMC2	909.882	-0.797132	3.17809e-06
NHP2	1207.29	-0.908769	3.21905e-06
PPM1G	2449.41	-0.583559	3.23688e-06
ANKS1A	947.398	0.973398	3.2492e-06
RRP1B	1102.96	-0.517485	3.25144e-06
FDPS	2396.62	-0.824152	3.26682e-06
GOSR2	902.949	-0.65641	3.31101e-06
CHTF18	318.393	-0.923606	3.3263e-06
FMO3	20.9208	1.85005	3.32869e-06
SRGAP1	286.827	0.765256	3.33654e-06
SNRPG	838.54	-0.765816	3.35915e-06
NAT10	882.836	-0.573631	3.37846e-06
KPNA2	3033.39	-0.896715	3.3877e-06
C4orf21	182.153	-0.878961	3.39599e-06
ALDH16A1	710.292	-0.626363	3.42985e-06
KIF14	304.165	-0.962682	3.45681e-06
TMEM189	916.071	-0.641463	3.50809e-06
SUN2	1964.88	-0.590722	3.63912e-06
ZDHHC16	535.609	-0.618033	3.67072e-06
ACACB	164.926	1.56434	3.71855e-06
ORC6	184.068	-1.39086	3.75157e-06
ANPEP	7978.5	-0.700488	3.7932e-06
PCMTD1	1483.79	0.791561	3.79816e-06
RPN2	5385.88	-0.55442	3.88584e-06
ENKUR	14.7314	-1.81549	3.90499e-06
NCK1	1079.71	0.683432	4.05162e-06
KDELC2	1343.51	-0.731551	4.37972e-06
XRCC5	5732.95	-0.510864	4.53268e-06
PLXNA3	581.035	0.634627	4.64744e-06
TMEM44	1018.72	0.645498	4.69142e-06
ST13	5724.68	0.475086	4.69869e-06
PNPO	415.048	-0.667091	4.732e-06
IRS2	89.2545	1.20329	4.7683e-06
COPS3	998.61	-0.592599	4.85125e-06
RELN	118.394	-1.56941	4.8579e-06
EBF1	263.502	1.05649	4.88176e-06
IFFO2	448.26	-0.649863	4.92277e-06
CEBPB	399.894	0.906182	4.91911e-06
RGS2	788.401	1.06109	5.007e-06
FANCG	377.573	-0.743812	5.13401e-06
NRBP2	702.831	0.797914	5.13559e-06
C6orf48	852.321	0.725661	5.15414e-06
CHEK1	542.982	-0.836189	5.33844e-06
PRR5L	303.255	0.971885	5.4349e-06
GSPT1	3016.41	-0.533652	5.50139e-06
YPEL5	1807.38	0.643521	5.50563e-06
EVC	346.634	0.741252	5.55549e-06
CENPI	98.0857	-1.20814	5.64082e-06
SYNCRIP	4558.11	-0.492623	5.65735e-06
STARD9	646.894	0.808386	5.68475e-06
USP1	737.014	-0.647875	5.68737e-06
MAGOHB	246.871	-0.922219	5.72018e-06
NAA15	1150.54	-0.650623	5.77555e-06
NPC2	1860.19	0.799508	5.79709e-06
PSMD10	1132.98	-0.605477	5.78963e-06
XRCC6	5885.36	-0.656149	6.02916e-06
INCENP	416.423	-0.84067	6.0503e-06
KIF2C	364.141	-1.36164	6.18709e-06
GPATCH4	472.621	-0.726816	6.20264e-06
TOMM5	1004.01	-0.720388	6.22642e-06
C1orf112	206.106	-0.920399	6.2726e-06
GCNT1	363.594	0.900677	6.29371e-06
PSME3	1595.81	-0.545224	6.33953e-06
KIF20B	417.995	-0.903638	6.36282e-06
UAP1L1	850.887	0.909531	6.46757e-06
DDX56	1122.23	-0.586932	6.47497e-06
MPP4	101.28	-1.23076	6.54774e-06
PPP5C	1206.87	-0.575996	6.55626e-06
KIT	237.174	1.41314	6.579e-06
ECT2	626.116	-0.769556	6.73836e-06
SUV39H2	208.735	-0.868521	6.82329e-06
CLIP4	117.694	1.35189	6.82909e-06
MAGI1	606.039	1.04839	6.92492e-06
WDR81	518.63	0.811461	6.95739e-06
SLC25A23	333.964	0.698872	7.0487e-06
ECM2	12.1474	1.79499	7.09448e-06
ING4	450.831	0.68323	7.20971e-06
GRWD1	586.971	-0.789214	7.23428e-06
FMNL2	2608.63	0.972859	7.23981e-06
CPEB2	720.562	0.707693	7.25657e-06
RFC4	316.748	-0.787922	7.32962e-06
GRINA	2298.16	0.592487	7.41804e-06
NR1D2	770.11	0.66935	7.46404e-06
DHCR7	568.317	-1.17166	7.60697e-06
MRPL15	1059.97	-0.642104	7.61891e-06
SMC4	2401.46	-0.677375	7.65013e-06
TMEM159	286.216	0.811336	7.76617e-06
TFE3	937.501	0.521187	7.776e-06
DOC2B	25.6469	1.68864	7.80791e-06
MYO1C	3330.12	-0.501599	7.81469e-06
EIF3E	7380.6	0.455243	7.85349e-06
MMP14	14058.8	-0.443095	7.86808e-06
RFWD3	543.89	-0.782589	7.87484e-06
C6	40.0341	1.80201	7.91726e-06
CNDP2	962.338	-0.544581	8.00676e-06
IL6	352.249	1.41107	8.4624e-06
PYGL	454.939	0.840012	8.47401e-06
ERO1LB	170.417	0.973723	8.5303e-06
KIF18A	145.841	-1.02726	8.55641e-06
SPTBN5	452.406	-1.17165	8.57949e-06
SGOL1	88.8575	-1.37133	8.65831e-06
STIL	259.562	-0.993628	8.6701e-06
FAM107B	1602.83	-0.637344	8.67157e-06
PNPT1	699.871	-0.589938	8.71739e-06
FBXO44	105.787	1.31934	8.71148e-06
EIF4G1	7739.53	-0.481588	8.76588e-06
DCN	2075.2	1.07414	8.88165e-06
AFF2	48.9903	-1.67427	9.01822e-06
TBX2	234.536	1.46105	9.03143e-06
PDIA6	5587.78	-0.447986	9.0649e-06
ENSA	1701.85	-0.484255	9.17816e-06
MYOM3	14.3369	-1.77176	9.18318e-06
DBF4B	123.452	-1.02224	9.33434e-06
BANF1	1743.53	-0.698417	9.50545e-06
LMNA	8581.76	-0.646753	9.55512e-06
TP53	1166.46	-0.570681	9.66989e-06
INTS7	330.189	-0.733387	9.67869e-06
IDI1	1013.97	-0.973663	9.73587e-06
MCM6	957.801	-0.782774	9.83907e-06
PIK3IP1	231.795	0.815693	9.92376e-06
SELE	1516.54	1.77348	1.00582e-05
DDX49	525.309	-0.752293	1.00886e-05
MFNG	2311.28	-0.708453	1.01723e-05
BYSL	442.287	-0.797801	1.02058e-05
NOP58	1100.43	-0.707187	1.06734e-05
POLD2	979.332	-0.788904	1.06797e-05
NEXN	162.552	1.45335	1.09231e-05
CIT	384.622	-0.909451	1.10756e-05
H2AFZ	4935.07	-0.777504	1.11609e-05
RGS7BP	452.004	0.653032	1.12291e-05
TRERF1	192.319	0.791635	1.12606e-05
SH3TC1	1766.44	0.605793	1.14133e-05
RPL34	6837.65	0.392585	1.15919e-05
ZBTB16	94.7832	1.20023	1.16338e-05
EDA2R	141.315	1.03217	1.17265e-05
RNASEH2A	352.225	-0.737489	1.17558e-05
ZNF577	147.402	0.911437	1.17868e-05
HSD17B14	274.081	0.814508	1.18111e-05
ENC1	523.966	-0.786082	1.19818e-05
SIK1	354.618	1.07831	1.23329e-05
WDR12	515.362	-0.636158	1.24016e-05
RAN	4876.26	-0.796174	1.2514e-05
KIAA1462	2988.08	0.570662	1.25379e-05
TAF15	2652.68	-0.488631	1.25593e-05
CFL1	15757.9	-0.63906	1.25995e-05
MLKL	706.984	-0.857649	1.26751e-05
PARP10	454.967	0.85552	1.27399e-05
MEOX1	16.8365	1.73806	1.27698e-05
PPP1R3B	940.69	0.92624	1.29203e-05
WEE1	343.343	-0.80781	1.29566e-05
ATAD5	120.31	-1.02766	1.30212e-05
C1RL	549.05	0.800252	1.30069e-05
SMURF2	893.141	-0.69167	1.30657e-05
EBNA1BP2	871.227	-0.824428	1.32797e-05
POLE2	109.899	-1.22133	1.34158e-05
RRP12	518.297	-0.78623	1.34191e-05
LACC1	223.171	0.738818	1.3659e-05
TNIP3	97.5901	1.24516	1.36946e-05
LAMA2	102.435	1.30964	1.37129e-05
BZW2	1852.71	-0.695034	1.37533e-05
XPO5	944.228	-0.564423	1.41526e-05
ZNF559	293.257	0.698631	1.42024e-05
ATP11A	1264.61	0.697703	1.41593e-05
DNM3	175.578	0.916896	1.41986e-05
SOCS2	227.38	0.78427	1.42048e-05
ZNF385D	112.339	1.42013	1.41992e-05
MYL6B	860.525	0.563951	1.42596e-05
USP5	1665.58	-0.562775	1.4341e-05
POM121L9P	18.3127	1.74612	1.45001e-05
NOMO1	1406.24	-0.454844	1.45229e-05
NOC2L	1291.33	-0.618345	1.45977e-05
MGAT2	1337.8	-0.469945	1.49681e-05
SEMA5A	74.4427	1.52938	1.51734e-05
DDR1	519.78	0.645387	1.52598e-05
ZFYVE1	742.117	0.543102	1.55629e-05
ARHGEF6	578.192	0.723416	1.55723e-05
RFC3	260.811	-0.967249	1.57031e-05
NFAT5	3389.53	0.833798	1.58145e-05
HMOX2	856.107	-0.749733	1.59535e-05
ETV4	223.622	-1.19099	1.60178e-05
ATP8B1	1015.72	0.737757	1.65195e-05
HSF4	59.4219	1.2633	1.65798e-05
MST1	116.086	1.28708	1.65753e-05
NSDHL	453.717	-0.790638	1.65705e-05
OPTN	1581.82	0.667164	1.68543e-05
EFHC1	272.588	0.738992	1.68553e-05
MMS22L	250.68	-0.777754	1.70277e-05
CDC7	251.04	-0.703697	1.70672e-05
CPE	2831.05	1.12618	1.72778e-05
TP53INP1	1591.92	0.695921	1.7466e-05
ARRDC3	2671.66	0.736156	1.75984e-05
POLE3	832.038	-0.61914	1.79997e-05
LAS1L	607.185	-0.581347	1.80255e-05
LOC100129034	523.073	0.832998	1.81428e-05
XRCC2	66.0381	-1.23577	1.82512e-05
EXOSC8	407.723	-0.755044	1.83104e-05
IL1R1	3436.41	0.820173	1.86068e-05
CUEDC1	426.96	0.668015	1.87538e-05
VPS37D	23.015	1.54509	1.89187e-05
EPT1	402.439	-0.843234	1.90503e-05
ADORA2A	103.287	1.23813	1.92076e-05
JAG1	2398.96	-0.595413	1.92797e-05
CPXM1	2232.18	0.784359	1.94473e-05
ZNF185	362.323	-1.23946	1.94381e-05
SECTM1	40.8764	1.52468	1.94627e-05
DEK	2400.05	-0.54913	1.9487e-05
SIDT2	529.931	0.624317	1.9533e-05
SLC35B1	728.701	-0.639813	1.96339e-05
GABARAPL1	1419.9	0.564147	1.96349e-05
ROBO3	220.008	0.990942	1.97004e-05
BSDC1	1224.72	0.555181	2.02057e-05
CNKSR3	256.057	0.924081	2.06787e-05
PCNX	839.848	0.525228	2.14837e-05
TK1	684.197	-1.18566	2.14634e-05
KIAA0101	474.516	-1.12008	2.14537e-05
PARVB	1529.29	-0.591216	2.1581e-05
FBN1	13251	0.75458	2.16909e-05
CACFD1	178.472	0.879554	2.19908e-05
C11orf82	247.344	-1.00452	2.22095e-05
PLK1S1	155.413	0.785229	2.2241e-05
MTFP1	225.484	-1.01273	2.2249e-05
ALYREF	979.674	-0.776732	2.25603e-05
MSMO1	1096.74	-0.99965	2.2661e-05
SGIP1	910.377	0.913575	2.28155e-05
FOXO3	497.978	0.641248	2.35031e-05
SLC2A10	453.03	0.603516	2.3597e-05
RDX	5478.52	0.670344	2.36912e-05
UGCG	161.343	1.00608	2.37406e-05
PPP1R7	908.316	-0.539849	2.37482e-05
FAM83D	294.694	-1.09754	2.3786e-05
COQ2	277.081	-0.825387	2.38146e-05
AOC3	35.2459	1.69148	2.38787e-05
GSTM5	11.9181	1.70383	2.40588e-05
ULK2	386.137	0.684572	2.41811e-05
ITGA7	45.4374	1.62032	2.4275e-05
C1GALT1C1	721.24	-0.67244	2.44217e-05
RBM8A	1114.19	-0.578943	2.44762e-05
SMARCA4	2716.63	-0.471683	2.44694e-05
NAALAD2	281.274	0.783967	2.45278e-05
GNG5	1449.5	-0.486945	2.49765e-05
CLDN23	27.9534	1.66333	2.49533e-05
GLE1	357.115	-0.636166	2.50102e-05
CA11	48.531	1.42945	2.52496e-05
BNC2	486.168	0.79501	2.52919e-05
GINS4	168.207	-1.06004	2.54541e-05
EIF3J	1741.38	-0.657146	2.54998e-05
TDRKH	202.379	-0.952462	2.61032e-05
HERC5	69.1693	1.41988	2.66505e-05
ABCF2	1286.47	-0.525246	2.66574e-05
SELP	57.0993	1.66875	2.67084e-05
FBXO34	357.342	0.627737	2.69698e-05
SHF	86.7475	0.989974	2.69319e-05
NUDCD1	678.845	-0.577741	2.69518e-05
CD68	411.849	0.678337	2.76003e-05
CCL5	90.769	-1.284	2.83358e-05
SNX30	246.088	0.70114	2.84536e-05
SPARC	86779.7	-0.557231	2.84328e-05
CAP1	6250.45	-0.424988	2.85752e-05
UBE2H	2264	0.494898	2.85619e-05
RAMP2	605.512	-0.75623	2.90908e-05
CENPQ	208.522	-0.788214	2.95087e-05
DYNC2H1	204.886	0.88578	3.02381e-05
SUN1	2330.55	0.680602	3.0412e-05
ZNF395	452.92	0.941461	3.04655e-05
CEP128	113.293	-0.948773	3.06205e-05
OTUD1	260.779	0.916239	3.10014e-05
DENND2A	51.0281	1.28473	3.10472e-05
NT5DC2	2911.7	-0.667489	3.10989e-05
IFI6	341.341	1.07862	3.13502e-05
TEAD3	102.596	1.09824	3.14359e-05
ENO2	96.4175	1.12078	3.16942e-05
CIB2	150.924	0.793964	3.2137e-05
SLC2A3	2050.69	0.516657	3.22118e-05
EHD4	2499.71	-0.594191	3.26612e-05
RBM28	659.09	-0.614822	3.29311e-05
CDH11	508.393	0.748427	3.29389e-05
ITGBL1	142.557	1.54621	3.29936e-05
C17orf53	69.6633	-1.17729	3.35744e-05
SUPT16H	2691.15	-0.465786	3.36297e-05
KIAA0247	1086.75	0.509654	3.37632e-05
TMEM231	199.191	-0.722082	3.3795e-05
HN1L	1307.47	-0.526218	3.39032e-05
LETMD1	438.036	0.627864	3.42046e-05
RHNO1	364.423	-0.603209	3.42167e-05
ASAP3	424.636	0.940967	3.43418e-05
OGFOD1	789.538	-0.548993	3.43489e-05
SPATA6	233.926	0.774684	3.46259e-05
SCRN1	1217.72	0.659931	3.51864e-05
ST6GALNAC6	1649.58	0.595741	3.54611e-05
GIMAP1	847.845	0.800984	3.55722e-05
BOP1	754.503	-0.826091	3.58164e-05
RARRES3	17.2876	1.61847	3.59717e-05
TXNDC17	582.994	-0.711055	3.60938e-05
RAD54B	131.915	-0.871816	3.62235e-05
RNF213	2477.63	0.665751	3.6259e-05
ADHFE1	43.1553	1.31859	3.63186e-05
TBC1D2B	1302.78	0.546114	3.69125e-05
KYNU	68.3021	1.57615	3.69671e-05
E2F3	537.914	-0.544764	3.70032e-05
HSD17B7	183.372	-0.763077	3.72747e-05
EMP2	1123.25	0.666156	3.77909e-05
TIMP4	35.0819	1.63527	3.90634e-05
AHDC1	637.046	0.528365	3.92357e-05
CD74	34.4068	1.65873	3.92279e-05
SNHG12	119.829	-0.876221	3.93331e-05
DNM1	74.039	1.04331	3.94089e-05
TOMM34	704.132	-0.814706	3.95114e-05
TMPO	1792.1	-0.469221	3.9674e-05
HDAC2	2656.8	-0.454422	4.01181e-05
PLIN2	1954.7	0.765997	4.0292e-05
GOT2	1789.49	-0.563558	4.10181e-05
SNED1	864.727	1.0304	4.1482e-05
TACC2	482.766	-0.590511	4.1476e-05
PCDH1	1463.41	-0.813037	4.17916e-05
CYTH3	326.828	0.848287	4.19975e-05
SYNPO2	46.1933	1.50449	4.24501e-05
DRAM1	775.126	0.483971	4.34218e-05
MYH10	5276.97	0.499933	4.36319e-05
DNAJB9	488.334	0.767328	4.37894e-05
MPHOSPH6	354.713	-0.723903	4.39231e-05
TNFSF9	57.8141	1.22905	4.40807e-05
MED13L	1345.56	0.729186	4.42328e-05
ASUN	682.822	-0.534698	4.4305e-05
GGT5	2084.96	0.94473	4.49023e-05
GM2A	801.494	0.511032	4.53386e-05
NIP7	577.197	-0.726116	4.60629e-05
VPS41	969.307	0.472338	4.61737e-05
SYNJ2	865.477	-0.935665	4.631e-05
PHLDA3	302.46	0.71048	4.63778e-05
ZBTB46	472.551	0.75177	4.66936e-05
SYNE2	856.005	0.592276	4.69355e-05
TAP1	216.196	1.11392	4.73527e-05
MLH1	622.077	-0.576172	4.76919e-05
PFN1	11838	-0.636564	4.78508e-05
DACT3	67.616	1.35271	4.80036e-05
LOX	614.003	1.22398	4.85699e-05
RRS1	349.566	-0.782514	4.88164e-05
SCARA5	18.5323	1.62363	4.89437e-05
SMARCB1	1091.86	-0.539429	5.04066e-05
TSPAN4	1090.08	0.642309	5.04095e-05
HNRNPD	4869.68	-0.496453	5.05774e-05
TTL	1084.48	-0.530565	5.17036e-05
CDK2	948.675	-0.521003	5.21079e-05
TBL3	595.606	-0.545642	5.2217e-05
TIMM22	631.371	-0.549158	5.23417e-05
DAPK1	2190.73	0.847471	5.25606e-05
TFDP2	459.116	0.634567	5.27292e-05
ELAC2	1154.45	-0.509024	5.27918e-05
ERH	1478.34	-0.521138	5.28673e-05
PFDN2	738.138	-0.537412	5.29502e-05
CCDC15	88.9069	-0.977922	5.41095e-05
MCM8	266.588	-0.776838	5.42403e-05
LGALS3BP	294.823	1.60005	5.41996e-05
GGT7	148.301	0.896829	5.44595e-05
CYB5A	382.846	0.787948	5.48044e-05
GCC2	931.083	0.654214	5.48918e-05
DTX4	434.209	1.22493	5.49951e-05
LOC100288637	88.1674	-0.919331	5.55431e-05
CPNE7	64.7829	1.5051	5.56448e-05
SPRED2	513.828	0.563864	5.57135e-05
BCORL1	370.46	0.712217	5.59701e-05
ORAI3	256.477	0.67529	5.60152e-05
TIMM23	895.404	-0.681013	5.63549e-05
CALCRL	12339.5	0.666248	5.82635e-05
SIGMAR1	938.653	-0.602609	5.83826e-05
EEF1E1	152.8	-0.794571	5.85716e-05
ABI3	670.378	-0.720738	5.8786e-05
PTEN	1815.15	0.433729	5.88279e-05
PDIA3	15506.5	-0.398548	5.89014e-05
OAS2	654.043	1.12667	6.01204e-05
CDC14B	99.9375	0.911744	6.04552e-05
C3orf14	108.33	-0.948534	6.04142e-05
SCUBE2	33.4853	1.35624	6.06353e-05
TPM3	12097.4	-0.494129	6.06172e-05
CRIP2	2611.77	-0.753364	6.09127e-05
SNHG1	680.235	-0.48745	6.10564e-05
CDK2AP1	4887.67	-0.544766	6.2094e-05
LEPRE1	2455.75	-0.458008	6.21356e-05
PHF21A	585.064	0.624714	6.25213e-05
POLR1C	332.584	-0.59031	6.2515e-05
2015-03-08	231.282	0.78651	6.30938e-05
PNISR	2693.75	0.600466	6.31996e-05
C4orf3	2128.13	0.420184	6.34687e-05
NUCKS1	5877.48	-0.497301	6.49951e-05
ABTB1	203.629	0.72596	6.48963e-05
HEATR1	938.902	-0.466939	6.49889e-05
SERPINB8	545.928	-0.75674	6.49821e-05
POLR2D	417.248	-0.596702	6.49848e-05
PROCR	3239.88	-0.551579	6.56004e-05
MRPL4	578.511	-0.667277	6.60381e-05
COL3A1	43060.7	0.568774	6.61567e-05
LGALSL	122.507	0.876419	6.71346e-05
MYL9	784.525	1.09118	6.77597e-05
TRAIP	75.9208	-1.08484	6.89205e-05
COX8A	1023.66	-0.620532	6.89968e-05
BCAP31	3702.37	-0.493316	6.94925e-05
ADORA3	11.2489	-1.60108	7.08069e-05
CCT2	3131.8	-0.623139	7.07991e-05
CXCL10	9.7837	1.59786	7.08919e-05
HAT1	908.755	-0.598806	7.09541e-05
ZNF259	629.209	-0.572729	7.14099e-05
CPD	3980.41	0.770838	7.15103e-05
TMEM33	933.438	-0.509802	7.22104e-05
CLU	967.943	1.11891	7.23623e-05
MYO1D	1170	-0.630359	7.26809e-05
WDR46	862.632	-0.58596	7.27915e-05
PSMD1	2973.3	-0.630462	7.33893e-05
LDHA	7981.17	-0.700196	7.33261e-05
ACTB	70333.9	-0.523003	7.36769e-05
FAM13A	188.252	0.701333	7.3622e-05
MIR22HG	503.576	0.86464	7.40239e-05
ILF3	5131.86	-0.473908	7.41824e-05
SH3BGRL3	4726.05	-0.622058	7.58749e-05
ALKBH8	289.242	-0.655613	7.62787e-05
RPL10	24424.3	0.443703	7.64441e-05
PNPLA7	47.0513	1.24957	7.67625e-05
ICAM2	884.844	0.717818	7.73039e-05
SALL2	31.8389	1.32247	7.74025e-05
BRIP1	183.147	-1.07574	7.8048e-05
VSIG1	58.4312	-1.15927	7.81422e-05
SMAD7	448.962	-0.846863	7.8271e-05
HNRNPA3	7136.41	-0.520415	7.85756e-05
PNO1	373.095	-0.661145	7.92668e-05
TRIM6	78.4626	1.05959	7.95271e-05
SLC1A5	2258.92	-0.575683	8.02868e-05
MMAB	253.59	-0.988554	8.09854e-05
PTHLH	39.4847	-1.33382	8.09254e-05
DPH2	306.081	-0.688584	8.25433e-05
SLC12A4	587.917	0.569708	8.32174e-05
SMIM3	177.086	1.12255	8.35608e-05
FAP	194.615	1.00898	8.41313e-05
2015-03-03	553.851	-0.624389	8.4768e-05
ACOT11	73.3698	-1.0228	8.49562e-05
AVEN	375.52	-0.584186	8.53981e-05
AFAP1L1	2900.98	0.497472	8.54871e-05
BACH1	846.031	0.660836	8.58535e-05
DAAM2	24.7445	1.55679	8.59757e-05
TTC27	415.831	-0.640838	8.60989e-05
B3GALT4	74.3613	1.08917	8.69021e-05
ACTR3	5525.78	-0.590816	8.76929e-05
TIMM10	243.981	-0.853785	8.80167e-05
SLC22A18	31.6864	1.35208	8.81464e-05
RASSF4	63.9581	1.08822	8.89392e-05
COMMD6	1025.86	0.50112	8.93861e-05
PAICS	2190.22	-0.732804	9.00831e-05
QPCTL	218.093	-0.669188	9.01736e-05
ABHD8	48.5712	1.16477	9.08981e-05
GSE1	738.252	0.614453	9.11273e-05
LOC100287314	56.8487	-1.09155	9.12498e-05
MAGOH	529.62	-0.635526	9.12906e-05
CIRBP	2724.68	0.570535	9.17749e-05
STMN1	3226.86	-0.630527	9.21948e-05
MMP19	38.77	1.33158	9.23833e-05
RTN4RL1	19.1425	1.57661	9.27788e-05
DCTPP1	557.969	-0.767719	9.41698e-05
SNF8	1053.1	-0.561447	9.41401e-05
HSPA5	20378.2	-0.442754	9.48167e-05
MPDU1	946.059	-0.715994	9.52838e-05
CADM3	46.2115	1.55094	9.55821e-05
ADAMTS12	58.3426	1.43495	9.62392e-05
PSMA7	3350.76	-0.581492	9.69462e-05
CHPF	131.401	1.34499	9.74529e-05
GTPBP4	1071.36	-0.573244	9.75655e-05
PRKDC	4486.08	-0.527505	9.77056e-05
CA12	163.2	1.34153	9.86748e-05
GRPEL1	576.806	-0.65357	9.88437e-05
LRRC55	56.2711	1.17541	9.90802e-05
IL17RC	284.872	0.681212	9.93255e-05
CBFB	1208.92	-0.60764	9.95178e-05
PROM1	80.9118	1.43592	9.97058e-05
PBX1	751.551	0.638723	0.000100309
MSH2	876.88	-0.493048	0.000100555
ZFAND1	361.688	0.5911	0.000100773
RNF144A	2424.23	0.556537	0.00010267
SVIP	315.879	-0.779879	0.000103764
TCEA2	449.245	0.538846	0.000103988
IRS1	141.836	1.34977	0.000104293
CCNDBP1	353.906	-0.726698	0.000105964
CACNG6	67.7045	-1.10588	0.000106273
NRCAM	1841.9	-0.718836	0.000106894
SLC26A11	320.721	0.697883	0.000107601
PRPF19	1889.4	-0.620411	0.000107781
MECR	272.699	-0.602752	0.000108151
SLC25A42	105.747	0.871243	0.000108189
BAG1	828.206	-0.554549	0.000110127
MZT1	519.361	-0.702082	0.000111321
GYPC	1025.07	0.706492	0.000112446
NOVA2	233.359	-0.826454	0.000112581
RFNG	383.665	0.561389	0.000113381
LOXL4	28.8511	1.51414	0.000114705
ITGB3	1446.7	-0.903257	0.000116738
DHX9	3978.84	-0.454807	0.000117678
C16orf74	84.3577	-0.953164	0.000118958
ATP5G1	499.861	-0.682295	0.000119759
MOB3C	113.577	0.802229	0.000121112
TRANK1	248.17	0.823794	0.000121426
DOK3	309.101	0.890846	0.000121819
KAT2B	445.877	0.853851	0.000121976
NR2C2AP	93.0014	-1.03745	0.000122413
LIG1	585.317	-0.712083	0.000122583
TTC28	640.186	0.478139	0.000122771
HN1	1208.09	-0.796208	0.000123584
ABCA6	1215.41	1.00501	0.000123553
CENPL	119.756	-0.890682	0.000125729
AIMP2	211.23	-0.695225	0.000125975
RANBP17	312.371	-0.625149	0.000126241
GYS1	953.053	-0.499421	0.000126313
ATP1B3	4991.41	-0.447201	0.000127218
NDUFA12	594.754	-0.592939	0.000127922
PTTG1	441.429	-1.02864	0.000129313
B2M	29563.4	0.44647	0.000131538
PPRC1	657.093	-0.507108	0.000131832
SLC16A4	75.502	1.39387	0.0001321
SOGA2	442.535	-0.63073	0.000132509
HNRNPR	3485.68	-0.476195	0.000133375
ALDH6A1	177.443	0.986071	0.0001335
GAB1	766.9	0.537321	0.000134273
P2RX4	280.902	0.807951	0.000135318
PSMD11	1654.42	-0.601994	0.00013614
PUS1	261.872	-0.71557	0.000136358
RAB3IL1	220.028	1.03067	0.000136645
CXCL5	1022.16	1.53709	0.000136912
SMARCA1	1779.79	0.520935	0.00013724
LOC646999	257.388	0.898174	0.000137231
WDR76	224.658	-0.932177	0.00013843
YARS	1693.02	-0.574836	0.000139503
URB2	202.937	-0.704489	0.000140163
BAALC	283.753	1.11027	0.000140911
CENPN	464.189	-0.866006	0.000143046
IFI30	59.8956	1.29656	0.000143422
B3GNT9	153.529	0.713698	0.000143617
CCNL2	2309.52	0.596963	0.000143591
ICAM5	38.1547	1.2689	0.000144397
COL17A1	76.2225	-1.06122	0.000145466
ZFP90	414.118	0.559083	0.000145593
DHX37	378.18	-0.748243	0.000146143
FH	1128.95	-0.654743	0.000146971
ALPK3	519.954	-0.770116	0.000149594
PSMD2	4270.96	-0.535156	0.000153584
POP1	192.086	-0.89472	0.000155727
BRIX1	473.873	-0.576828	0.00015663
PGPEP1	269.351	0.969697	0.000158886
GINS2	149.258	-1.22526	0.000159459
EXD3	145.293	0.790694	0.000160374
LEPREL4	704.256	-0.560463	0.000162197
NYAP1	290.071	0.82015	0.000163361
C10orf2	259.066	-0.668348	0.000164052
RPP40	187.005	-0.654055	0.000164943
FRMD8	1322.44	-0.50457	0.000165123
NOL10	603.67	-0.582976	0.000165548
MGMT	364.982	0.551161	0.000165917
KARS	2473.69	-0.471805	0.000166765
LOC100129550	160.951	0.851075	0.000169486
CCT5	4182.61	-0.643782	0.000169747
ZNF358	1029.68	0.492923	0.000169965
CALCOCO1	1320.23	0.65518	0.000170343
LIN9	133.676	-0.755805	0.000170718
PLOD1	6797.29	-0.486926	0.00017109
TIPIN	145.63	-0.959523	0.000172963
MRPS23	495.711	-0.582036	0.000174217
NF1	638.031	0.518322	0.000175795
CKB	36.3093	1.39118	0.000175694
FAM13C	60.9211	1.17356	0.000175735
SNHG15	257.807	-0.815375	0.000176258
MAP1LC3A	339.554	0.856071	0.00017618
NOTCH4	672.13	-1.02726	0.000178052
NCBP1	1001.12	-0.480808	0.000178749
NDUFS6	624.041	-0.682182	0.000179464
ABHD6	165.609	0.953002	0.000180528
SMC1A	1635.04	-0.700797	0.000181743
RNASEH1	266.687	-0.654461	0.000181612
DIAPH3	334.919	-0.94286	0.000183862
TOMM6	1530.16	-0.519795	0.000184154
KATNB1	305.937	-0.623489	0.000187647
GPR126	1137.9	0.830765	0.000190403
POLD1	473.472	-0.706049	0.000190985
SC5DL	622.52	-0.652291	0.000192119
WDR34	503.042	-0.677586	0.000192897
TCERG1	1455.16	-0.409173	0.000193448
FOLH1	724.384	0.691743	0.000193966
MAF	214.732	1.15789	0.000194353
L3MBTL3	1327.63	-0.44122	0.000198243
ENGASE	480.535	0.760528	0.000199616
TRIM16L	119.3	1.41422	0.000200222
COL11A2	71.4286	1.05834	0.000200959
ADAMTSL4	207.886	1.0387	0.000201142
FTSJ1	668.763	-0.536896	0.000201762
GSTO1	2738.61	-0.552882	0.000202031
VPS13C	1411.68	0.607065	0.000202775
CENPW	285.046	-1.07561	0.000203209
ACSS3	26.8926	1.44592	0.000204362
ARHGAP12	615.303	0.525173	0.000206448
GDF5	10.2013	1.49182	0.000206762
MTFR2	75.4505	-1.10051	0.000208471
TRMT10C	498.915	-0.552518	0.000208644
DBNL	1361.78	-0.494724	0.000209906
CAMKK1	82.3637	-0.896824	0.00021245
SPC24	65.3545	-1.14973	0.000212722
UNC5A	334.636	1.10393	0.000213236
CDR2L	1027.61	-0.504479	0.000213948
CHCHD4	181.82	-0.666554	0.000215696
SOX13	664.187	-0.53962	0.000215577
RPL5	18443.3	0.411148	0.000216191
UBE2S	855.131	-0.885343	0.000216185
ZCCHC2	636.008	0.544041	0.00021897
LSG1	612.19	-0.53592	0.000220022
KDM6B	896.575	0.644831	0.000220238
ANKRD10	922.016	0.574338	0.000220454
SCN1A	50.3974	1.36053	0.000220725
TOMM40	760.152	-0.778679	0.000221638
SOCS1	41.8633	1.34853	0.000221902
H2AFV	1862	-0.431824	0.000223063
NR1D1	198.018	0.741227	0.000223828
PDGFB	1413.36	-0.615084	0.000223735
RPS6KA2	1497.84	0.623798	0.000224024
DDX52	744.237	-0.480488	0.000227233
RHOA	13318.9	-0.344323	0.000228384
DYNC1LI1	879.414	-0.474177	0.000230032
WDR74	354.889	-0.713238	0.00023309
GOLGB1	2230.18	0.480606	0.000233381
LSM3	504.916	-0.690912	0.000233493
APH1B	779.328	0.59483	0.000234178
ACSM3	30.8744	1.36481	0.000234864
SRSF2	3233.75	-0.495502	0.00023629
TMEM121	56.3592	1.06188	0.000236589
GLT8D2	456.602	0.693335	0.000238074
EI24	2310.93	-0.39568	0.000238324
OSBPL5	562.408	0.53047	0.000238252
FRMD4B	1321.97	-0.430743	0.000237932
LXN	3168.32	0.465947	0.000239451
KIAA0146	463.628	0.516893	0.000240364
DAAM1	1021.54	-0.552817	0.000240753
DDX46	1338.02	-0.433623	0.000241443
UBE2N	1561.72	-0.490346	0.000241783
MAP3K8	79.9302	1.04989	0.000244089
PPIH	282.262	-0.628279	0.000244532
NOL9	411.809	-0.639699	0.000244365
NUP205	1239.33	-0.487203	0.000245812
FIBIN	9.6676	1.45068	0.000246414
MLF1IP	300.078	-1.19853	0.00024671
BSG	6675.21	-0.360877	0.000247333
SRP9	4062.67	-0.44504	0.000247392
HARS2	678.149	-0.482174	0.000248938
CIB1	870.163	-0.444206	0.000248918
ATAD3B	304.624	-0.744683	0.000248405
PLVAP	4954.31	-0.949491	0.000248759
PGAM5	459.9	-0.642111	0.000248395
SNAI1	466.426	-0.783573	0.000249902
OSBP2	116.192	0.811998	0.000253058
TNFRSF19	268.217	0.945271	0.000253661
NCEH1	283.267	-0.769183	0.000255416
COL5A1	5946.47	0.579115	0.000255825
HLA-B	3592.61	0.881424	0.000257042
EZH2	343.448	-0.746278	0.000257313
ACER2	61.2468	1.24665	0.000257216
C9orf142	264.866	-0.703344	0.000258331
TIMP2	6928.26	0.641867	0.000259904
TMEM104	459.786	-0.537817	0.000259934
DIAPH1	3289.37	-0.510904	0.00026571
MAZ	3696.13	-0.471576	0.000265659
FURIN	2906.56	-0.486896	0.000265658
SRM	1073	-0.764121	0.000266013
POC1A	119.62	-1.03968	0.000266211
ZMIZ1-AS1	22.1819	1.41741	0.000266568
TRAF5	454.181	0.501781	0.000270288
DARS2	564.987	-0.498585	0.000270244
ZFAND5	4839.36	0.593205	0.000271907
SEMA3A	39.0182	1.3046	0.00027192
CALR	24353.3	-0.378216	0.000272998
PFDN6	410.3	-0.660429	0.000273904
RNF207	57.3259	1.03486	0.000274488
LEO1	653.199	-0.465237	0.000275206
RPL31	10464.6	0.436197	0.000275684
HCLS1	1209.64	-0.563207	0.000275582
ANXA2	37961.6	-0.432563	0.00027734
RDH11	1420.84	-0.640071	0.000277445
MRPL3	1062.76	-0.571979	0.000277121
ANP32E	1435.84	-0.514332	0.000278748
LAPTM5	1519.62	-0.668166	0.000279947
ARL4A	1714.08	0.506747	0.000281653
PARP1	1896.53	-0.520942	0.000282453
AMPD3	159.888	0.807785	0.000286565
HAUS6	568.891	-0.4878	0.000287383
MGAT5B	48.6746	-1.1479	0.000287945
PTPRF	144.89	1.21442	0.00028808
KIAA1109	1374.71	0.626918	0.00029144
SEC31B	323.309	0.814913	0.000293137
SURF6	448.404	-0.534737	0.000293494
PRELID1	669.313	-0.641097	0.000293799
DEPTOR	33.172	1.25315	0.000294409
KCTD15	1440.96	-0.499212	0.000295194
CCNL1	2667.98	0.578839	0.000295101
MAP3K10	190.725	0.675218	0.000295545
IL11RA	171.475	0.737994	0.000295788
LARP6	274.841	0.749107	0.000297082
TP53I3	916.31	-0.537064	0.000297999
EFNB3	50.6274	1.13314	0.00029805
FANCM	210.915	-0.640407	0.000301659
EDC3	889.951	-0.509064	0.000302926
RRP9	265.221	-0.779065	0.00030293
CYCS	1972.31	-0.746461	0.0003033
CCDC18	179.192	-0.861349	0.00030458
KCNJ16	34.9589	1.41375	0.000306495
ARGLU1	2934.04	0.482459	0.000309494
CTDSP2	5326.32	0.520119	0.000310078
CCDC137	387.275	-0.583039	0.000310088
CCDC77	207.283	-0.693243	0.0003121
LCP2	169.652	0.81416	0.000313187
IGFBP6	226.367	1.17098	0.000313241
C21orf91	144.015	0.814556	0.000313836
CNIH4	541.459	-0.521846	0.000313631
ATG14	406.303	0.528381	0.000314779
LPIN2	570.817	0.548731	0.000316062
NOL7	806.588	-0.490416	0.000319609
PSMC3IP	59.5216	-1.08485	0.000320194
RPS6KL1	28.9381	-1.28175	0.000320908
ANAPC1	906.665	-0.450277	0.000321751
DARC	884.709	1.42776	0.000323218
TIMM8B	419.053	-0.679327	0.000323122
LSM5	370.411	-0.602868	0.000325754
PTPRU	300.477	0.843746	0.000325544
FAM53B	699.513	0.707386	0.000326102
ODF3B	21.2812	1.3713	0.000328967
CTIF	860.243	0.427269	0.000330794
C1QBP	1260.71	-0.660869	0.000331469
TRIM28	4898.21	-0.479796	0.000332976
HLA-DMA	35.0514	1.14774	0.000334087
TPPP3	38.8304	-1.25772	0.000334874
LRR1	242.668	-0.704243	0.000337705
SRSF5	3823.7	0.399662	0.000338737
GSTT1	195.618	0.972213	0.000340111
POLA1	325.534	-0.648695	0.000341111
MTA2	2501.22	-0.415407	0.000341918
ANKH	458.485	-0.574576	0.000342389
DST	2304	0.619363	0.000343354
TUBB3	502.891	-0.987835	0.0003502
RPA1	1413.41	-0.450324	0.000350638
YDJC	156.141	-0.824166	0.000351687
EMC1	1587.48	-0.548731	0.000351484
CD97	407.604	0.801258	0.000351343
NUTF2	1720.12	-0.513637	0.00035704
CDKN2A	129.64	0.9368	0.000358096
SNRPB	2468.89	-0.667722	0.00035805
KNTC1	542.068	-0.506111	0.000358763
ICMT	1417.03	-0.420274	0.000359655
STEAP3	414.829	-0.991469	0.000363718
SARS2	239.876	-0.633482	0.000363542
LOC100505761	13.4246	1.41465	0.000366672
CHTOP	878.269	-0.430608	0.000366502
ACLY	4794.07	-0.450575	0.000367721
GEMIN5	517.157	-0.467548	0.000369431
HIP1	1183.6	0.482722	0.000371384
MAP3K12	740.336	0.567945	0.000374985
C7orf61	147.823	1.01759	0.000376889
VRK1	307.444	-0.778106	0.000377144
HSPA2	149.352	0.728863	0.000379388
ADCK3	347.097	0.865569	0.000382519
EGR3	213.414	0.989435	0.000383818
CTSH	190.97	1.04474	0.000386501
MRPL24	513.588	-0.633945	0.000388359
CSK	851.157	-0.536864	0.000388639
ZNF420	58.5469	1.0289	0.000389233
STRAP	2921.22	-0.540633	0.000393349
MRPL51	1393.19	-0.500403	0.000393238
NSUN2	1389.93	-0.426163	0.000393813
CLPTM1L	1515.98	-0.398775	0.000394687
NDUFB3	724.782	-0.557043	0.00039662
FUS	4331.57	-0.701169	0.000399938
GABARAPL2	1177.78	0.395881	0.000400595
MTG1	618.116	-0.481113	0.00040154
ARMC6	448.686	-0.625723	0.00040345
C1QTNF6	1478.92	-0.915045	0.000404057
MGAT3	9.52967	1.34766	0.000404628
SOX12	893.825	0.499382	0.000405971
NASP	2326.22	-0.468599	0.000406907
ZNF781	22.0186	1.30211	0.00040693
CDT1	181.894	-1.02879	0.000410892
SRSF3	5125.57	-0.569106	0.000413303
NES	7003.65	-0.655066	0.000414072
RECK	670.67	0.615522	0.000415019
LRRC16A	465.241	0.71422	0.000418741
NOC3L	473.56	-0.518192	0.000422142
LRRC8A	2704.15	-0.454685	0.000422528
TBRG4	650.655	-0.603886	0.00042581
BCS1L	407.76	-0.484802	0.000430287
MOXD1	20.0494	1.40741	0.000431243
NOC4L	297.323	-0.674177	0.000433824
ACTL6A	914.889	-0.45515	0.000433699
EFHD2	966.815	-0.412331	0.000435254
RPA2	503.748	-0.534961	0.00043504
KCNMB4	336.109	0.925289	0.000436155
PSMC5	2154.4	-0.501264	0.00043754
LOC728392	161.369	0.790275	0.000439343
RUVBL1	966.492	-0.535342	0.000440354
MKL2	1404.19	0.650354	0.000440845
GGH	703.139	-0.789074	0.000444222
NUP188	1259.89	-0.404422	0.000445978
SF3A3	1672.19	-0.536008	0.000446279
YEATS4	203.797	-0.698427	0.00044744
TNFRSF14	357.325	0.769948	0.000447714
PASK	191.473	-0.687535	0.000448717
ANGPT1	111.26	1.21481	0.000449013
SSSCA1	196.364	-0.701247	0.000451844
ERAL1	739.108	-0.505604	0.000452034
ZC3H12D	24.2526	1.26494	0.000452742
CD151	4734.24	-0.362164	0.000454262
IMP4	380.419	-0.728118	0.00045551
EIF3F	4174.05	0.436868	0.000457735
CHN1	209.937	0.908187	0.000458782
TIMM10B	437.963	-0.482651	0.000459967
UNC13A	28.6113	-1.25439	0.000461359
NAE1	1095.79	-0.53456	0.000463056
PLEKHH3	252.179	0.573436	0.000463981
NUP155	507.529	-0.49423	0.000465186
PDAP1	1875.14	-0.448987	0.000468551
RNF168	570.364	-0.450948	0.0004692
SNRPC	922.092	-0.470801	0.000471225
ASCC2	799.91	-0.443082	0.000472396
CLEC7A	15.0202	1.39732	0.000472941
BTN3A1	339.284	0.581284	0.000474429
PPFIA4	15.7349	1.33893	0.000477767
ABCG2	187.631	-0.807172	0.00047978
IQSEC2	112.348	0.873795	0.000479734
2015-09-06	674.568	-0.547027	0.000479864
CLIP2	590.986	0.602276	0.000479889
DDX58	403.239	0.666693	0.00048304
TSPAN11	1558.78	0.989655	0.000488161
ABCB8	359.054	-0.608977	0.000488313
ELAVL1	1478.84	-0.415659	0.000489977
BDKRB1	16.4791	1.37811	0.000492257
PRR5	193.29	0.778863	0.000498418
RANBP3L	12.3198	1.37877	0.000504224
POU6F1	152.902	0.85282	0.000504789
NME1	308.496	-1.01306	0.000505507
PDCL3	345.556	-0.684204	0.000506563
ZNF521	2262.67	0.556965	0.000510913
KLF8	57.2678	1.01117	0.000513682
CERS1	23.9131	1.33287	0.000516546
TMTC1	142.637	1.02098	0.000520538
NLGN2	1131.18	0.508504	0.000521345
PRIM1	140.335	-0.730562	0.000523219
ASL	641.821	-0.62572	0.000524673
PWP1	1354.75	-0.438738	0.000525052
CHI3L2	10.1278	1.35445	0.000527288
CLIC1	6747.81	-0.502071	0.000527738
CFH	3167.59	0.722163	0.000528884
PDLIM2	462.219	0.752928	0.000531096
NKRF	262.636	-0.567452	0.000531377
ARPC2	6026.66	-0.452018	0.000532232
CD82	460.712	0.707399	0.000533135
GCA	189.983	0.690683	0.000533903
SLC25A27	99.7911	0.993006	0.000534933
EIF2B2	603.298	-0.421761	0.000535911
AIG1	160.652	0.720055	0.000536396
PIGT	1884.77	-0.362392	0.000537195
WDR55	392.281	-0.510655	0.000540136
DONSON	442.876	-0.509411	0.000541114
HNRNPU	8960.67	-0.355186	0.000542947
PLAGL1	615.839	0.696609	0.000547724
NIPSNAP1	533.772	0.585314	0.00055015
PHB	1710.81	-0.546159	0.000551157
WDR43	1026.92	-0.438357	0.000553727
TNS1	2051.46	0.57688	0.000555666
ARHGAP23	2123.63	0.444242	0.000560414
YWHAE	9739.86	-0.41362	0.000563817
GTF3C6	707.553	-0.614684	0.000565029
MAP3K5	93.4603	0.938499	0.000567028
PDLIM1	2875.17	0.534593	0.000569597
DPYSL3	2742.65	-0.69366	0.000571246
TTLL4	351.239	-0.57042	0.000572674
DPYD	424.788	0.796936	0.000572326
DRAM2	868.442	0.525863	0.000574811
HLA-E	13621.7	0.48101	0.000575644
TMEM198B	233.868	0.669039	0.000579814
GABBR2	329.524	-1.07131	0.00057995
HEXDC	164.991	0.761749	0.000583361
ANGPT2	2070.08	-0.730792	0.000583174
ZNF251	396.059	0.626114	0.000582726
SIRPB2	266.891	0.968881	0.000588514
CRTAP	4101.84	0.324456	0.000592297
SLC22A17	162.396	0.927817	0.000597959
CERK	1702.54	-0.53213	0.000600086
HSPA12A	44.2534	1.29771	0.000600359
G0S2	75.3825	1.33615	0.000604224
HIRIP3	164.452	-0.737361	0.000607227
LST1	17.7936	1.36929	0.000608285
CTU2	253.579	-0.621353	0.000611291
DTX3	419.447	0.564542	0.000610755
SF3B3	2834.61	-0.408274	0.000611447
ZYX	5018.85	-0.509048	0.00061256
FBXO32	54.1792	0.956879	0.00061364
YBX1	12332.1	-0.473148	0.000617126
PTMA	12598.5	-0.478436	0.000618731
ACP5	90.3082	-1.13059	0.000620527
CEP120	428.65	0.520962	0.000621832
SAP30L	592.485	0.53738	0.000624032
WBP11	1335.71	-0.409345	0.00062425
HEPH	442.046	0.738374	0.000627175
SNRPA1	588.598	-0.648601	0.00062844
FAT3	75.4906	-0.976817	0.000629805
PINX1	203.024	-0.652745	0.000630515
LUST	66.2849	1.04175	0.000633136
EIF3L	6684.12	0.410508	0.000635419
CENPP	38.4055	-1.18241	0.000639621
COLEC10	11.4271	-1.37645	0.000639383
PKI55	184.287	-0.640393	0.000640821
TCTEX1D1	354.35	0.769732	0.00064684
PBDC1	536.931	-0.504066	0.000647039
SRPX2	1789.88	-0.711696	0.000648783
HARS	1336.48	-0.557189	0.000651698
FAM83H	12.1101	1.37248	0.000651676
SGCE	1018.11	0.55956	0.000651486
PAWR	216.563	-0.654039	0.000653874
LY6E	822.603	0.699555	0.000654104
KDM5B	2256.82	0.488448	0.000656482
SLC5A6	435.067	-0.625357	0.0006562
ANKS1B	48.7023	1.04108	0.000657766
AZIN1	1865.54	-0.515496	0.000668746
IDH2	1195.9	-0.567795	0.000668825
TARDBP	2612.48	-0.375523	0.000669257
RAVER2	308.284	-0.699634	0.000669832
TES	1205.7	-0.484666	0.000670924
ZNF281	418.804	0.62248	0.000670921
ORC5	338.19	-0.55032	0.000675698
FANCB	43.1997	-1.09524	0.000680155
PHF1	724.455	0.499624	0.000683101
YIPF1	449.713	0.481798	0.000683888
CXCL6	588.189	1.34383	0.000687786
ULK1	630.385	0.544642	0.000690399
LETM1	961.368	-0.399367	0.000690656
APOBEC3B	43.7822	-1.16779	0.000691264
MAPK8IP3	1333.89	0.486408	0.00069382
MMP1	11836.4	-1.27426	0.00069565
PUF60	2014.24	-0.490988	0.000695691
GAR1	483.49	-0.635998	0.000696173
YWHAZ	12334.2	-0.428155	0.00069669
POLR2E	1606.1	-0.410207	0.000697685
BAHCC1	347.859	0.5585	0.000700226
MIB2	413.221	0.562976	0.000702319
GNL3L	602.072	-0.490066	0.000703634
IL1RL1	4593.13	-0.735441	0.000703999
IL4I1	56.8064	1.05275	0.000706602
TOE1	196.347	-0.682372	0.000706916
ECM1	338.019	0.548481	0.000708317
CCDC120	132.173	0.846612	0.00070829
FBXW4P1	21.2233	-1.24313	0.000711296
NNMT	1901.9	0.610589	0.000711801
NICN1	321.823	0.744663	0.000714026
GPRC5C	22.0293	1.36542	0.000713674
SLC35A4	1278.94	-0.382399	0.000720168
HBP1	1137.3	0.47801	0.000721821
GSDMB	93.4341	0.804922	0.000735613
SMYD5	351.683	-0.569533	0.000741448
OGDH	1578.6	-0.432494	0.000742127
KIAA1967	1786.95	-0.368921	0.00074294
PES1	1452.51	-0.446493	0.000743017
TPP1	4662.73	0.580192	0.000743714
LIMS1	3190.92	0.367832	0.000744559
FARSA	772.917	-0.49403	0.000745511
CCNG2	883.195	0.674103	0.00074529
APOBEC3C	87.5221	0.996771	0.000749095
FAM49A	751.452	0.46613	0.000750308
GSDMD	953.85	0.677115	0.000752332
TMEM164	664.894	-0.441862	0.000754455
SFPQ	4838.09	-0.424327	0.000757196
RCL1	207.279	-0.613546	0.000761915
G2E3	476.812	-0.527836	0.000764352
BCL9L	734.211	0.466228	0.000764403
ISG20L2	395.106	-0.543397	0.000766238
SCUBE1	284.192	-0.718982	0.00076721
PLEKHA2	81.8654	1.07119	0.000771443
RPS6	25457.4	0.369009	0.000775227
PLSCR4	1428.17	0.896435	0.000774911
RCC1	877.523	-0.571426	0.000778047
FOXF2	43.5418	1.27181	0.000781265
LMO2	2373.1	0.660232	0.000783644
SNRNP40	721.005	-0.503448	0.000786822
MGAT4A	292.546	-1.06906	0.000789084
LOC100506776	81.6637	1.3188	0.000789847
CHRNA5	78.838	-0.982497	0.000791025
ETV5	737.478	-0.603061	0.000790575
PLEKHG5	1351.1	-0.494401	0.000798475
APRT	1014.22	-0.509857	0.00079933
DHX15	2861.55	-0.390566	0.000802196
TMEM63B	596.2	0.486291	0.000804651
TXNIP	1616.15	1.21874	0.000806553
ATG4A	520.044	-0.553967	0.000810559
GCSH	480.975	-0.631292	0.000811098
CCDC124	796.565	-0.504284	0.000814629
ANKDD1A	105.433	0.809591	0.00081519
SERPINE2	999.522	-0.741569	0.000816744
UBA2	1921.68	-0.369636	0.000822488
PYROXD2	52.7123	0.956675	0.000828505
ZMYM4	1260.73	0.398444	0.000829461
INO80C	292.37	-0.551795	0.00083715
CC2D2B	29.0546	1.22067	0.000837695
STIM1	954.404	0.457836	0.00084002
KSR2	49.0724	-1.18513	0.000840153
SH2B2	66.3771	1.03071	0.000839284
ACER3	484.83	-0.572196	0.000848145
RPS15A	9599.95	0.4319	0.000850275
SRRT	1675.66	-0.464533	0.000854535
DNLZ	132.456	-0.837314	0.000857651
CYC1	917.481	-0.46239	0.000857691
TDP1	365.046	-0.520956	0.000861266
IL12A	22.4674	1.24616	0.000861269
GPR153	215.418	0.830041	0.000862722
GNB2L1	17503.3	0.436964	0.000864581
RNF144B	555.778	-0.533642	0.000864215
CKS2	582.529	-0.669264	0.000867138
ZSCAN18	187.951	0.728659	0.000867669
FAM49B	505.917	-0.50435	0.000871328
DBI	1621.31	-0.698121	0.000873911
RGL4	165.076	0.814027	0.000874315
SH3BP1	107.221	0.909821	0.000874785
CAMLG	861.797	0.575917	0.000881489
CREBZF	1108.79	0.531662	0.000883047
PABPC4	3291.05	-0.440915	0.000883882
EIF3I	3298.45	-0.447612	0.000887319
NPR3	22.3907	1.33248	0.000887001
CCL16	52.9981	1.13477	0.000896115
CAPZA1	4447.61	-0.367307	0.00089934
MST1P2	32.0532	1.1198	0.000899268
GBP1	560.855	0.469467	0.000898885
SAE1	2437.71	-0.515082	0.000900471
NHLRC4	33.6983	1.0926	0.00090117
PRKG1	24.1648	1.30214	0.000907965
DAZAP1	1757.16	-0.467791	0.000907292
RGL2	2460.29	0.528065	0.000908078
ZNF506	93.3848	0.777064	0.000908914
TMEM8B	84.8242	0.883668	0.000911296
PGK1	6638.8	-0.488524	0.000913214
PSMA4	2545.36	-0.563593	0.000913401
TMA7	1709.51	-0.452481	0.00091328
NDUFB2	686.614	-0.504075	0.000918663
MPV17L2	163.767	-0.629891	0.00091999
MLEC	2522.4	-0.383858	0.000926467
RRAGB	268.705	0.533576	0.000929191
NUFIP1	233.131	-0.589682	0.000933125
LMAN2	2263.95	-0.405813	0.000933437
GPRASP1	96.5162	0.811599	0.000935349
LYPLAL1	213.078	0.684756	0.000935308
TRIM59	260.985	-0.540736	0.000938219
IFT80	575.692	0.408751	0.000941502
ABCA9	584.044	0.986641	0.000942083
UCHL3	355.237	-0.656777	0.000946976
BMP4	193.078	0.828924	0.000948667
BCRP3	38.4724	1.26687	0.000953737
TTC17	1323.55	0.424402	0.000954721
HSD3B7	160.836	0.731834	0.000961535
RHOJ	7434.8	0.489032	0.000969079
YARS2	419.729	-0.479168	0.000969223
ZC3H12C	536.968	0.52619	0.000972968
SRPRB	1020.13	-0.599122	0.000974431
DCLRE1B	214.954	-0.668363	0.000974945
WDR75	1052.61	-0.375002	0.000976625
SNX18	533.044	0.573043	0.000977487
ASAH1	452.615	0.663237	0.000978283
SRP14	4141.75	-0.457794	0.000983126
H2AFY	1511.92	-0.369789	0.00098588
IQSEC1	1117.39	0.55173	0.00098674
UTP14A	432.02	-0.593386	0.000988508
COL8A1	107.006	1.23339	0.000993432
TBC1D17	474.293	0.462337	0.000995253
RARS	1621.03	-0.450461	0.000996375
BEND4	10.968	-1.32629	0.000999085
SORT1	956.784	-0.496536	0.000999692
ELL	240.621	0.588338	0.00100441
OGT	3772.94	0.585708	0.00100363
KIAA0586	379.775	-0.493309	0.00100421
DSCC1	80.1534	-0.957578	0.00101087
ORAI2	1867.85	-0.36301	0.00101049
MRPS28	282.941	-0.658455	0.00101337
CITED2	1114.35	0.650161	0.00101716
EMC10	1363.01	-0.478834	0.0010246
SNRNP25	267.686	-0.730902	0.00102426
FBXO10	331.109	0.645445	0.00103599
CENPJ	267.446	-0.63929	0.00103651
PCDH18	160.177	1.02216	0.00104034
GALNT6	673.855	-0.592304	0.00103988
PARM1	20.7325	1.3221	0.00104299
EIF4EBP1	653.701	-0.892954	0.00104956
BCL2L12	255.528	-0.653262	0.00104883
MAN2B1	1824.05	0.395325	0.00104955
ZSCAN30	261.772	0.727621	0.00104864
TP53I11	3368.21	0.524087	0.00105376
RBMS3	649.396	0.516736	0.00105324
HERPUD1	1355.49	0.488508	0.00106264
EVA1A	397.562	0.589783	0.0010636
LOC100505806	23.3011	1.24279	0.00106627
CCDC150	78.8563	-0.818436	0.0010691
PLEKHA6	29.2289	1.20634	0.00107083
DBF4	269.249	-0.686364	0.0010774
SEMA6A	1216.58	0.892356	0.00107817
ITGB5	2763.35	-0.401482	0.00107914
STARD4	313.261	-0.843124	0.00108005
DIMT1	722.396	-0.402695	0.00108572
PHKA2	235.126	0.543526	0.00108606
ZNF598	884.157	-0.427761	0.00108871
MAP1S	1074.22	-0.41773	0.0010943
CKAP2	930.158	-0.633773	0.00110195
GATSL3	329.103	0.648322	0.00110691
ATP13A2	560.951	-0.615828	0.00110643
ARPC3	4420.65	-0.437875	0.00111475
MEIS3	22.453	1.29102	0.00111847
EPS8	333.393	0.749515	0.00111965
PTGER2	71.1425	1.21937	0.00112453
DSE	800.522	0.493627	0.00112651
MAP4K4	9493.26	0.363023	0.00112778
CIDEB	407.654	-0.528578	0.00112725
ISYNA1	517.076	0.451538	0.0011296
GIGYF1	1330.55	0.494803	0.00113029
POLR2G	980	-0.423236	0.00113026
CPSF3	786.34	-0.403763	0.00113238
HIPK2	2426.61	0.475417	0.00113414
FLJ41200	2509	0.699939	0.00113587
HSD17B10	623.398	-0.62017	0.00114036
PHF3	1232.89	0.410947	0.00114003
VCP	9486.93	-0.406318	0.00114244
DAB2	4668.28	0.508302	0.00114402
SERINC5	491.175	0.454159	0.00114182
RBBP7	1702.98	-0.412578	0.00114119
NINL	410.684	0.556104	0.0011437
CNNM2	68.6691	0.850225	0.00114429
UTP3	909.397	-0.366219	0.00114845
PPP1CA	1903.09	-0.457919	0.00115109
TMSB15A	23.5389	-1.23312	0.00116153
SLC19A1	296.036	-0.640445	0.00116318
FOCAD	949.622	-0.4503	0.00116425
NUPR1	53.0549	1.2437	0.00116799
NFKBIL1	244.955	0.553637	0.00117015
SNRPF	644.017	-0.634818	0.0011697
CEBPZ	1039.3	-0.398515	0.00117494
BIN1	583.837	0.459577	0.00117689
RFX8	83.005	0.836893	0.0011868
SNORA40	35.8815	-1.01766	0.00118539
PRKAB1	592.708	0.474399	0.00118718
MLLT6	1649.42	0.586208	0.00118633
C19orf66	511.695	0.544794	0.00119602
LNPEP	141.278	-0.738373	0.00119978
RPL26	11512.6	0.431805	0.00121339
NMRK1	589.603	0.497734	0.00121958
ZNF467	292.97	0.802086	0.00122543
EMP3	1239.27	-0.465974	0.00122788
GABARAP	3757.52	0.365739	0.0012287
CCBE1	164.111	1.05887	0.0012303
CLN6	524.8	-0.615204	0.00123367
PSMD14	1523.07	-0.780644	0.00123641
PTN	16.2521	1.29048	0.00123666
GIPC3	934.255	0.743624	0.00123583
ITGA10	335.113	-0.706874	0.00123834
GNL2	927.89	-0.488314	0.00124028
DNM1L	1591.58	-0.405647	0.00125111
TSPAN3	3402.81	-0.315024	0.00125359
EXOSC7	436.293	-0.488776	0.00125782
SMARCC1	2140.73	-0.384992	0.00126759
ADAM28	18.6434	1.27188	0.00126791
KDM4B	574.164	0.4614	0.00126934
C4orf46	251.87	-0.676199	0.00126988
ZNF862	496.802	0.71155	0.00127072
CD34	1310.23	0.919148	0.00127213
APOL6	553.579	0.64144	0.00127383
OSBPL1A	424.599	0.554982	0.0012771
ARPC5	3645.2	-0.485108	0.00127877
DIP2C	368.223	0.479704	0.00128638
GRB10	3005.13	-0.502248	0.00128826
RFC5	239.723	-0.596247	0.00129423
JAK1	8846	-0.484414	0.00129565
TRUB2	398.178	-0.60695	0.00129525
GCH1	104.163	0.828669	0.00129683
TONSL	246.021	-0.667596	0.00129988
MIS18A	150.239	-0.690805	0.0013009
TCOF1	986.522	-0.470157	0.00130554
SULT1C4	318.078	0.630141	0.00130611
ZMPSTE24	1390.26	-0.396207	0.00131779
PNKD	593.791	0.556841	0.00132279
TTBK2	76.9337	0.797267	0.00132979
F8	77.5288	0.913468	0.0013397
GBP4	676.332	0.626253	0.00134171
PRRX1	117.596	1.15375	0.00134386
EXOSC2	315.064	-0.636463	0.00134485
DSTYK	456.042	0.433618	0.00134732
NOS3	1821.61	-0.73359	0.00135636
AMT	186.07	0.818887	0.00135758
ZNF605	316.541	0.520607	0.00135833
TMED9	3760.17	-0.433157	0.00136177
C12orf45	110.317	-0.698236	0.00136004
POLI	509.666	0.621154	0.00136121
FAM211B	138.005	0.782707	0.00136171
SKA2	601.818	-0.57886	0.00136639
SV2A	34.5831	1.26091	0.00137119
COL5A3	82.7848	1.20375	0.00137142
PCOLCE2	11.1072	1.28735	0.00137366
WDR5	761.032	-0.419296	0.00138782
PRKD2	2244.29	0.444579	0.00138971
QPCT	505.699	-0.542737	0.00139854
LRRK1	300.265	0.571993	0.00139849
LAMB4	26.4699	1.1608	0.00141265
NDUFAF4	232.208	-0.679858	0.00141264
C8orf42	198.956	0.71081	0.00141621
TMEM109	2287.97	-0.46138	0.0014162
TOR3A	623.817	-0.455511	0.00141486
PPAPDC1A	34.4444	-1.25744	0.00142322
SNRPD3	1318.87	-0.511553	0.00142444
SDF2L1	329.675	-0.573385	0.00142559
LYRM9	46.0925	0.938968	0.00143265
PURG	45.5762	1.00956	0.00144298
RRP8	234.487	-0.534458	0.00144859
PDCD6	1127.77	-0.369535	0.00145718
HIST1H2BH	18.4862	-1.18394	0.00145847
C16orf91	132.673	-0.682705	0.00146109
PSMG1	518.515	-0.659552	0.0014688
NLRC3	40.9599	-1.00135	0.00146922
MCCC2	545.141	-0.44395	0.00146974
CLUH	830.102	-0.507709	0.00147348
KHDRBS1	4025.82	-0.422919	0.00147308
NUP43	616.264	-0.473514	0.00147619
RBMX	3442.78	-0.321842	0.00147822
RNPS1	1805.46	-0.373471	0.00147925
HIBADH	559.224	0.423178	0.00148044
TRAP1	973.095	-0.431402	0.00148188
REEP4	397.531	-0.562165	0.00148449
GNGT2	52.5548	-0.866202	0.00148483
RFC2	330.861	-0.66509	0.00148734
TMPO-AS1	29.4543	-1.05177	0.00148779
ZFP36L2	2691.41	0.491851	0.00149016
GPR146	34.9949	1.0904	0.00149444
PSMD13	2490.45	-0.602727	0.0015029
PPP2R4	1953.24	-0.338449	0.00150351
SAT2	670.482	0.569521	0.00150367
TTYH2	168.133	0.798859	0.00150507
ZBTB44	687.814	0.44008	0.00150555
PGM2	1291.98	-0.372794	0.0015066
NAA25	654.876	-0.410848	0.00151039
MKI67IP	471.102	-0.48734	0.00151904
ZNF710	397.744	-0.497794	0.00152334
RPS27	8281.07	0.389352	0.00152607
SRC	344.209	0.551646	0.00152704
UCK2	985.2	-0.371548	0.00153573
VWA1	640.06	-0.826772	0.00153698
PSMB9	87.2892	1.09957	0.00154115
TIMM50	564.667	-0.629495	0.00154165
DDX41	1102.66	-0.413454	0.00154267
SHC2	26.5236	1.11987	0.00154374
FBXO9	669.435	0.387321	0.00154749
PPIL2	605.159	-0.418023	0.00154913
TRAF3IP2-AS1	102.547	0.741496	0.00155039
PPP1R16B	2977.44	0.622477	0.00155368
NFATC1	506.14	0.465748	0.00156379
PTGIR	28.9496	1.27295	0.00157186
SDAD1	787.642	-0.381297	0.00157945
NOM1	407.05	-0.49199	0.0015793
PPP2R5B	353.322	0.504105	0.00158112
NID1	11427.3	0.56676	0.00158494
CIAPIN1	789.282	-0.390312	0.00158424
CCT7	4641.98	-0.453329	0.00159857
TRMT6	232.363	-0.584288	0.00159826
TSPAN7	350.014	0.748802	0.00159819
MSC	12.7059	1.25118	0.0016046
IFITM3	8846.25	0.543096	0.00160449
HNRNPL	4058.63	-0.367656	0.00160583
CEP68	953.09	0.459749	0.00160912
RBBP8	223.584	-0.585509	0.00161217
COL6A1	6812.08	1.12963	0.00161997
SUSD2	107.253	1.2479	0.00162151
IKBKB	542.882	0.548469	0.00162234
PSMD3	2248.12	-0.525205	0.001624
DDX17	8735.25	0.50581	0.00162886
CCL2	1108.18	1.26161	0.00162996
RILPL1	458.314	0.483554	0.00163885
MED24	1248.76	-0.344684	0.00163814
RRP36	901.385	-0.564332	0.00164114
NAP1L4	2345.77	-0.360847	0.00164348
RIBC2	22.3749	-1.19296	0.00165333
ZFPM2	523.701	0.608714	0.00166087
DPM2	423.674	-0.507823	0.00166176
H1F0	2812.19	0.456364	0.00166214
ANKRD55	82.6543	-0.792435	0.00166308
FGF12	96.9212	-0.843133	0.00166671
FAM72D	42.8041	-0.999706	0.0016708
MEIS2	472.299	0.583682	0.00167409
SSB	2454.12	-0.430003	0.00167769
EEFSEC	184.767	-0.5941	0.00168291
E2F4	1347.5	-0.458316	0.0016841
PRIM2	148.437	-0.622043	0.00169136
TNFRSF10D	5486.76	-0.650831	0.00169065
CDKN3	161.728	-0.841445	0.00169312
NREP	1584.67	0.383969	0.00170211
CD163L1	238.728	-0.734368	0.00170885
PSAP	22197.2	0.345985	0.0017133
[truncated: 21,711 more rows]

## Sheet: GFP Day6vsDay2
Gene Name	baseMean	log2FoldChange	pvalue
APLNR	2155.71	2.82828	2.88771e-85
PODXL	7330.59	-1.25379	5.78116e-37
PCOLCE	251.084	2.127	2.28143e-36
LRP1	872.506	1.99127	2.59756e-34
COL16A1	162.463	2.15368	7.74621e-31
HSPB6	544.02	2.15573	2.29722e-30
SPARCL1	119.618	2.77059	3.17191e-30
CD4	297.82	2.27325	1.24009e-29
SPON2	182.151	2.53392	1.80491e-29
TBX2	251.908	2.09474	1.4845e-28
CCND1	4232.46	1.20715	3.02048e-28
C1R	478.684	1.98676	1.27685e-26
FBLN2	175.735	2.43763	2.31569e-26
LPAR1	152.977	2.20855	6.08675e-26
HHIP	5528.13	-1.46507	5.01323e-25
PAMR1	82.8763	2.29869	1.68359e-24
SEMA3C	272.379	1.89785	1.87837e-23
GALNT5	110.61	2.37234	7.78792e-23
MAN1C1	566.62	2.16926	8.8811e-23
WNT5A	244.203	1.81621	2.74433e-22
SMAD6	829.076	-1.53511	2.91401e-22
CSF2	152.225	2.3936	6.20092e-22
LGALS3BP	267.239	2.12204	7.72289e-22
IGFBP3	170.506	1.68474	2.62018e-21
NRG3	392.646	-1.2704	3.92325e-20
SFRP1	1010.74	1.44457	6.5735e-20
SOD2	2400.29	1.64813	5.04458e-19
CLEC10A	63.5164	2.12297	6.25142e-19
COL6A3	4717.19	1.77199	8.26371e-18
NQO1	4323.05	1.21712	1.39126e-17
ASPH	2755.48	1.07101	1.92907e-17
NEURL1B	123.665	1.96948	2.91891e-17
SERPING1	82.3879	1.9473	4.10347e-17
PTPRU	206.147	1.55638	7.40905e-17
HIF1A	3212.53	0.816228	9.08077e-17
RND1	205.621	-1.89917	2.06417e-16
IRS1	128.206	1.8028	4.23216e-16
ABCC3	119.734	1.82975	7.38835e-16
SNAI2	299.778	1.28343	1.00374e-15
ANGPT1	106.759	1.77974	1.21114e-15
ARRDC4	204.168	1.56372	1.42281e-15
MGP	25245.7	-1.59285	2.51268e-15
TP53I3	920.666	-0.996438	2.98824e-15
THY1	333.692	1.82351	3.06957e-15
MYOM3	53.9322	-1.9047	3.37945e-15
HGF	142.593	1.63774	3.35943e-15
CFB	352.491	1.61185	3.53294e-15
PDGFRA	257.623	1.42602	7.35094e-15
SPTBN5	829.161	-1.09134	2.03083e-14
CA12	145.696	1.67275	2.97908e-14
DPP4	411.892	1.53208	3.2081e-14
ALDH1L2	172.737	1.63435	3.30848e-14
ADAM33	52.7696	1.79264	5.52633e-14
KIF19	257.388	1.69448	6.24815e-14
KRT7	362.314	-1.68019	8.42429e-14
C1QTNF1	423.595	1.37983	1.14666e-13
CHPF	112.908	1.56993	1.56033e-13
CDKN2B	142.026	1.4166	3.63727e-13
ZCCHC2	573.203	0.955596	3.80108e-13
SLC9A3R2	1776.13	-1.22882	3.95821e-13
BAALC	120.045	1.75779	5.20279e-13
CPED1	68.6276	1.62071	7.16429e-13
CD55	3298.94	-0.980475	7.79919e-13
LAMA2	81.9104	1.47288	1.09109e-12
GALNT15	478.566	1.63501	1.21468e-12
NOTCH3	312.173	1.72302	1.46332e-12
MYO1B	1451.5	1.14159	1.54786e-12
AOX1	297.325	1.68539	1.59854e-12
DCN	695.531	1.44753	1.81154e-12
LMOD1	32.836	1.7512	2.41142e-12
THBS2	136.205	1.65982	2.95871e-12
ALDH3B1	81.4708	1.58717	3.25889e-12
NDST1	4062.49	0.661655	3.22581e-12
BMF	353.695	-1.29012	4.17081e-12
EREG	144.912	1.61225	6.0085e-12
MMP2	18072.2	-0.847964	6.32264e-12
EFNB2	3251.88	-1.14848	7.02653e-12
TIMP1	5657.69	0.861964	7.14915e-12
FAM43A	5749.05	0.678574	9.24924e-12
IL1RL1	5482.43	-1.04675	1.29132e-11
SEMA6C	819.727	-0.823411	1.79292e-11
CITED2	1561.87	0.725172	4.1256e-11
SPOCK1	3163.84	-1.08857	4.50548e-11
ADAMTS2	178.795	1.60867	5.34831e-11
SELENBP1	317.195	0.957257	6.12118e-11
MXRA8	196.936	1.5105	8.57585e-11
TNIP3	57.3803	1.59849	8.91015e-11
NPR3	39.7496	1.59236	1.05615e-10
FAM69B	2871.38	-0.542782	1.06049e-10
IGFBP6	213.626	1.08308	1.29288e-10
ITGA1	266.15	1.09197	1.62173e-10
TMBIM1	2354.52	-0.676776	1.66757e-10
F2R	7657.95	-0.633171	1.94167e-10
IFITM1	367.786	1.31698	1.93219e-10
PDLIM1	4356.72	0.646343	2.20482e-10
IGFBP5	157.287	1.52149	2.3973e-10
MMP9	32.9271	1.58945	2.78728e-10
PCDH18	131.458	1.36077	3.38521e-10
GPX3	233.029	1.4113	3.72324e-10
ART4	464.723	-1.25913	3.95222e-10
HTRA1	4781.46	-0.74602	3.98124e-10
LRRC4	92.9614	-1.48438	4.55317e-10
CEBPD	635.196	0.966334	4.79714e-10
SEMA5A	66.3777	1.50887	5.16963e-10
LRRC8B	589.011	0.925628	6.2303e-10
SSC5D	110.003	1.28907	7.38868e-10
PPARG	49.0063	1.49454	8.74531e-10
CXXC5	233.918	1.05663	9.58158e-10
MYL9	679.104	1.26612	9.79447e-10
CPNE7	75.8763	1.5133	1.04042e-09
SCG5	75.488	1.32686	1.07329e-09
EGR2	83.7718	1.49833	1.24212e-09
CXCL5	989.498	1.52826	1.28411e-09
MICAL2	334.542	0.877386	1.37249e-09
CXCL6	493.749	1.51588	1.51023e-09
FUT8	774.948	-0.793995	1.58727e-09
CRIP2	3886.73	-0.628433	1.61499e-09
SPSB1	612.981	-0.898064	1.65236e-09
C1S	283.445	1.40685	1.71736e-09
CLU	29123.4	1.04196	1.87142e-09
NAB2	499.593	0.86594	2.03081e-09
WNT5B	83.1545	1.40897	2.19786e-09
PCDH17	1073.85	0.96806	2.37731e-09
LUM	172.491	1.48036	2.75412e-09
ENPP2	65.9604	1.45982	2.73709e-09
ITGAV	6571.62	-0.794345	3.21061e-09
GNG2	51.0825	1.44716	3.48501e-09
TSPAN4	848.325	0.751804	3.8693e-09
AFAP1L1	1660.62	0.623449	3.99455e-09
CPLX1	107.951	1.43	4.39795e-09
RALGAPA2	2628.2	0.723228	4.65674e-09
CLMP	88.4254	1.35474	4.89312e-09
SV2A	52.4803	1.35397	5.27637e-09
SEMA6A	601.831	0.783741	5.95343e-09
BMX	2779.81	0.590291	6.24539e-09
UGCG	288.404	0.937091	6.3028e-09
BTG1	2879.86	-0.573233	6.36056e-09
HSD11B1	98.4597	1.43573	6.51056e-09
LEPR	2387.76	0.790568	7.61691e-09
ADAMTS5	40.5802	1.44953	8.12563e-09
SH3BP5	523.17	0.990664	8.2513e-09
CSRP1	3398.51	0.716778	8.54391e-09
COL6A2	3552.45	1.44198	9.02918e-09
NOSTRIN	177.126	1.41096	9.19084e-09
TACSTD2	530.465	0.877119	1.03687e-08
ITGA5	28946.7	-0.636522	1.08888e-08
PRKD2	1680.69	0.55205	1.16683e-08
DHH	66.9108	-1.35197	1.21147e-08
MME	564.15	1.31511	1.26798e-08
PDZRN3	36.1696	1.42419	1.39889e-08
PALD1	1146.91	0.799622	1.44401e-08
CREB3L1	88.1141	1.30473	1.4637e-08
ARID5B	445.062	0.829559	1.47689e-08
PRRX1	139.554	1.27045	1.51953e-08
PIK3IP1	397.286	-0.814465	1.53359e-08
FIBCD1	89.819	1.41675	1.69139e-08
RARB	302.043	-1.0333	2.36416e-08
GYPC	253.051	1.10569	2.71256e-08
JAG2	2092.49	-0.862707	2.74889e-08
SKIL	1588.23	-0.904491	2.79052e-08
CES1	55.1534	1.37575	3.01821e-08
CSF3	523.009	1.37459	3.08388e-08
FMNL1	122.162	1.21171	3.14271e-08
MCFD2	3360.88	0.533471	3.13003e-08
MALL	3013.45	-0.750876	3.29379e-08
ARL6IP5	3553.56	-0.467929	3.86839e-08
PCSK6	37.5971	1.38341	3.90166e-08
HSPA12A	42.055	1.36536	4.23478e-08
CCBE1	199.358	1.34037	4.79978e-08
MOB2	518.707	-0.722234	4.99545e-08
ABLIM3	2288.03	0.668506	5.03377e-08
FAM214B	665.184	-0.722571	5.28186e-08
SLC29A1	4672.98	-0.543412	5.72042e-08
CD82	500.856	1.08808	6.29515e-08
AK4	290.431	1.09611	7.14411e-08
STC1	695.761	1.10962	7.48732e-08
DDAH2	1442.16	-0.594622	8.38258e-08
STC2	772.396	0.779531	9.3118e-08
TGFBR2	15550	0.696698	9.55267e-08
TNFRSF19	74.3435	1.30691	9.88833e-08
PID1	36.1087	1.32034	1.01793e-07
APOL3	1671.82	-0.840253	1.04589e-07
SPINK5	114.496	-1.32575	1.047e-07
WFS1	1590.25	0.810055	1.08103e-07
SRPX2	1930.18	-0.96445	1.11006e-07
SMIM3	164.499	1.18095	1.30791e-07
ADAMTS9	3457.74	0.851546	1.33024e-07
GBA	841.745	-0.547326	1.72418e-07
IL4I1	106.576	-1.24292	1.91672e-07
MCHR1	17.0231	1.29244	2.15071e-07
SPRED2	222.391	0.913839	2.16834e-07
SOCS3	4578.58	0.70015	2.26099e-07
VGLL3	183.401	1.22768	2.26439e-07
SLC6A6	1314	-0.955584	2.31879e-07
RHOB	16764.4	-0.755296	2.3825e-07
GIMAP8	4115.77	-0.452392	2.41716e-07
SLC39A14	909.062	0.697752	2.93705e-07
HDGFRP3	1821.86	-0.563917	3.28226e-07
PAG1	51.5507	1.28083	3.67204e-07
CASP1	222.084	0.866019	3.77625e-07
AHNAK2	1717.23	-0.769292	3.87888e-07
PTPRE	1937.79	-0.522998	4.15603e-07
TTC39A	262.653	1.00969	4.23762e-07
CDKN2A	146.138	1.13271	4.36719e-07
ARHGDIB	5640.42	-0.715536	4.42036e-07
ELOVL1	1699.82	-0.467193	4.4187e-07
SH3PXD2A	906.124	0.730897	4.44803e-07
CRISPLD2	116.323	1.22491	4.55228e-07
SPOCD1	446.016	0.959388	4.53813e-07
UNC5A	21.7698	1.2237	4.81111e-07
CHST15	1109.56	0.853751	5.39558e-07
MTSS1L	670.935	0.591906	5.87504e-07
RNASE1	4510.44	-0.499939	5.9822e-07
CD40	973.535	-0.731675	6.36685e-07
MMP19	41.4357	1.21071	6.98116e-07
STK24	1675.87	-0.652697	6.97547e-07
FMOD	29.1263	1.24447	7.03044e-07
LINC00607	1252.33	-0.850038	7.28996e-07
FOSL2	1280.82	0.708131	7.76119e-07
DUSP2	45.0107	1.24167	8.15397e-07
KLF2	4252.33	-0.66636	8.5799e-07
FGFR3	88.7165	-1.18767	8.78611e-07
AGPAT9	161.226	0.962036	8.84122e-07
INHBB	59.6417	1.22159	9.03992e-07
ENG	22234.3	-0.802058	9.4432e-07
MRGPRF	33.0069	1.23425	9.5879e-07
ST6GALNAC3	1720.04	-0.746602	1.09554e-06
ALDH2	2528.5	-0.590893	1.11239e-06
CREB3L2	1570.21	0.561866	1.16385e-06
RGS2	652.63	0.866094	1.20007e-06
LTA4H	3670.89	-0.596338	1.19538e-06
EML1	857.007	-0.569598	1.21986e-06
SRP14	4938.34	-0.554207	1.22122e-06
KAT7	1512.73	-0.766753	1.23649e-06
DIXDC1	1280.09	-0.691078	1.24403e-06
GRAMD1A	2109.82	-0.569167	1.28241e-06
FTL	23123.1	0.563238	1.34483e-06
FOXF2	33.9903	1.20198	1.44138e-06
APLN	2288.04	1.19054	1.45329e-06
EDC3	981.961	-0.643904	1.46009e-06
BBC3	280.314	-0.700184	1.49558e-06
MAP1A	419.703	0.992189	1.55333e-06
CHST2	561.274	0.697841	1.56099e-06
RALGDS	1298.21	0.450123	1.61635e-06
NUDT14	455.487	-0.726583	1.64926e-06
RFX8	35.3417	1.19713	1.69752e-06
CEBPB	294.787	0.826497	1.72214e-06
DTX4	45.7827	1.15173	1.75151e-06
KCTD15	1103.01	-0.568461	1.77508e-06
ABL2	1759.86	-0.47223	1.88493e-06
CORO2B	138.764	1.15966	1.90214e-06
DHRS3	469.594	-1.09569	1.99752e-06
LTBP2	5877.06	-0.746432	2.11229e-06
CPE	3317.12	0.710948	2.1693e-06
F3	204.598	1.14008	2.17367e-06
GPR161	703.96	-0.59826	2.28066e-06
LY6E	1117.43	0.587528	2.28087e-06
QPCT	630.657	0.554915	2.36706e-06
TMEM171	102.155	-0.92305	2.39681e-06
OSBP2	184.007	0.806078	2.46591e-06
PTGER2	67.2672	1.18525	2.52453e-06
MT1L	167.089	1.11049	2.63943e-06
RILPL2	436.177	-0.810915	2.70049e-06
EPDR1	29.0635	1.17587	2.72159e-06
CHRDL1	59.8787	1.13275	2.72804e-06
SVEP1	87.4078	1.16972	2.82285e-06
NEDD9	1153.41	-0.557914	3.12332e-06
LAYN	69.1319	1.10236	3.15482e-06
TGFB1	3737.91	-0.630078	3.19228e-06
GLT8D2	213.468	0.812128	3.21858e-06
FURIN	3402.32	-0.442851	3.22279e-06
AKR1C1	167.936	1.15384	3.35877e-06
APLP1	83.7403	-1.08196	3.43222e-06
GSTM2	137.179	0.804101	3.51066e-06
GSN	5685.15	-0.514162	3.56268e-06
EVL	605.605	-0.668091	3.60644e-06
ITM2C	187.831	1.11057	3.79935e-06
ADAM12	82.9493	1.12335	4.06336e-06
CXCL11	193.692	1.13852	4.20795e-06
CLIP4	358.811	0.693383	4.28648e-06
DKK2	27.9702	-1.04879	4.44612e-06
EDNRB	216.146	0.993384	4.72261e-06
C10orf54	235.992	1.0698	4.75735e-06
CD248	460.421	1.13744	4.74645e-06
NPAS2	1262.3	-0.702051	4.99134e-06
MSMP	142.702	0.868514	5.04146e-06
IKBKE	429.575	-0.713456	5.20847e-06
FAH	193.413	0.961912	5.3026e-06
ECSCR	3362.84	-0.452751	5.54073e-06
GIMAP6	4558.74	-0.558724	5.64234e-06
SLC16A4	170.93	0.978018	5.76908e-06
ARID5A	451.862	-0.640574	6.14436e-06
PLEKHG1	1132.4	0.756167	6.21328e-06
MYH9	31191.7	0.554814	6.2201e-06
KIAA1377	200.269	-0.760888	6.25545e-06
KCNE3	37.5721	1.13719	6.32019e-06
PFKFB3	822.252	0.622137	6.49178e-06
G0S2	45.4953	1.13452	6.66111e-06
EMC10	1783.45	-0.527463	6.71422e-06
TUBB3	834.071	-0.959428	6.90666e-06
ST3GAL5	354.466	0.845602	6.96605e-06
LAMC1	11882.6	0.615349	7.08298e-06
ST6GALNAC1	23.8631	-1.12889	7.13205e-06
TSC22D3	1180.93	-0.716396	7.21574e-06
KIAA1147	1013.15	-0.438162	7.40433e-06
TMC7	174.656	-0.748243	7.96946e-06
TNFAIP6	22.498	1.11526	8.3317e-06
CRYL1	657.719	0.628965	8.28846e-06
RGS7BP	247.814	0.919468	8.31795e-06
FAM89B	776.592	-0.612332	8.47581e-06
C1QTNF6	1123.77	-0.899521	8.45807e-06
SMPD1	1221.98	-0.578137	8.55473e-06
TMEM255B	754.517	-0.785626	8.60856e-06
OLFML3	80.2052	1.04749	8.63751e-06
GPM6B	83.6992	1.12013	8.66051e-06
FOXC1	1057.66	-0.548105	8.86377e-06
MOBP	126.594	-1.0071	8.90583e-06
LIMCH1	1446.3	0.581146	9.02153e-06
EMILIN2	119.271	0.855483	9.48802e-06
NRGN	489.572	0.734297	9.65354e-06
EMILIN1	448.257	0.888326	9.86474e-06
BCL2L1	1529.82	0.466886	9.89382e-06
TRIM16L	76.791	1.09119	1.01208e-05
CCDC80	1292.31	0.786641	1.01845e-05
S1PR3	241.98	0.844605	1.08063e-05
TNFSF18	36.6656	1.0938	1.10492e-05
XYLT1	228.215	0.7861	1.16403e-05
NAMPT	8690.73	0.739473	1.21274e-05
PDGFC	156.369	0.827895	1.24231e-05
LRRC8A	3294.26	-0.486674	1.25117e-05
FAM171A1	1549.12	-0.61588	1.24981e-05
BDKRB1	14.9513	1.04353	1.25201e-05
BFSP1	125.405	-0.802118	1.281e-05
PMEPA1	458.866	-0.858023	1.34322e-05
GIMAP7	1681.58	-0.546508	1.34931e-05
NR1H3	122.238	0.829057	1.34739e-05
FJX1	310.776	0.728837	1.4023e-05
COL6A1	4587.25	1.07502	1.43346e-05
MAT2A	3302.91	0.492637	1.43169e-05
DPYSL3	3896.01	-0.625148	1.44415e-05
CTNNB1	8248.49	-0.394095	1.47408e-05
ITGBL1	119.42	1.07583	1.51527e-05
MKL2	1306.9	0.525621	1.58457e-05
TSLP	17.6108	1.08151	1.59643e-05
AK5	56.9208	1.06222	1.60894e-05
ADAMTS12	25.9021	1.04839	1.68009e-05
ELL2	780.387	0.739843	1.67746e-05
NAGK	1072.45	-0.462769	1.67089e-05
LIPG	2360.61	-0.873695	1.81934e-05
TIE1	11257.3	-0.408098	1.89404e-05
PDGFRB	314.301	1.02893	1.93459e-05
COL1A2	8315.73	1.05646	1.94734e-05
ANK2	22.4297	1.07524	1.9556e-05
TPCN1	785.438	0.513413	1.98602e-05
TRAF1	149.508	0.824279	2.02764e-05
TXNRD1	5049.94	0.827007	2.03629e-05
CALHM2	675.112	-0.759905	2.05237e-05
BMPR2	4782.97	-0.469057	2.09847e-05
SH3BP1	32.6486	1.05496	2.12535e-05
C11orf95	1042.1	-0.491382	2.19718e-05
ITPR1	390.064	0.728894	2.21317e-05
NAGA	1017.77	-0.550979	2.35197e-05
RUNX1T1	634.174	-0.674582	2.38075e-05
GJA5	170.145	-0.983322	2.37914e-05
THEMIS2	199.988	0.916125	2.5336e-05
VASN	122.132	1.01866	2.54745e-05
LIF	78.1491	1.01557	2.57269e-05
RAMP2	1724.48	-0.845179	2.67877e-05
TMSB4X	51412.6	0.438552	2.68719e-05
DDR2	326.282	0.733876	2.70321e-05
HIPK2	1187.25	0.430657	2.71873e-05
ALPL	23.3	-0.982237	2.80477e-05
COL5A3	59.3958	1.0124	2.95949e-05
COL12A1	999.137	0.886356	2.96364e-05
PYGL	611.456	0.609506	3.06781e-05
PTGIR	41.3787	1.04209	3.09761e-05
CETP	106.438	1.0237	3.10414e-05
QPRT	16.2729	0.975795	3.1108e-05
BTN3A2	499.944	0.534951	3.15776e-05
HYAL2	8338.32	-0.51981	3.17743e-05
PI16	32.6422	-1.01355	3.17002e-05
ADAM23	684.382	0.750092	3.22227e-05
DST	3711.76	0.520706	3.414e-05
GPC6	15.5112	1.01924	3.43844e-05
HK2	313.187	0.644851	3.57602e-05
LRRC70	649.062	-0.466525	3.59105e-05
PRRC1	1498.18	0.422045	3.59546e-05
MOV10L1	140.797	-0.807812	3.76764e-05
DYSF	3647.84	0.659004	3.81802e-05
PTPN7	30.6887	1.01715	3.90666e-05
SOX13	1123.46	-0.503841	3.90276e-05
SMAD1	1673.73	0.697228	3.93494e-05
ZNF48	297.193	-0.583061	4.11116e-05
GPRASP1	99.7875	0.876652	4.27296e-05
MARVELD1	2006.43	-0.457899	4.37965e-05
GLIPR1	434.853	0.723885	4.4297e-05
SYT11	1203.76	-0.513242	4.43735e-05
TNFRSF4	25.4065	0.993814	4.60253e-05
CLDN5	4408.64	0.747428	4.62891e-05
MYO1D	1309.27	-0.513224	4.76452e-05
GFPT1	1280.95	0.475612	4.8522e-05
SLC4A7	1437.63	0.603051	4.9414e-05
SMAD7	403.686	-0.747552	4.94339e-05
BICC1	18.0605	1.01609	4.96594e-05
CD36	147.431	0.996168	5.01762e-05
SYNPO2	41.4342	1.01143	5.15297e-05
RELN	46.5463	-0.985073	5.18778e-05
TBX3	163.382	0.944928	5.27422e-05
LAMA1	13.5021	0.972081	5.34227e-05
MYLIP	606.263	0.762243	5.38414e-05
TSPAN6	1132.79	-0.490887	5.39133e-05
PRKCDBP	1082.62	-0.603068	5.4491e-05
GHDC	388.182	0.556118	5.57602e-05
FRMD4B	1793.15	-0.389195	5.59046e-05
GALNT18	69.651	0.900209	5.63547e-05
NINJ1	533.179	0.58701	5.70812e-05
ABR	1583.63	-0.373842	5.73733e-05
MYO5C	218.344	0.887643	5.75795e-05
B3GNT9	109.495	0.786107	5.77951e-05
FAM129A	135.656	0.99677	5.81083e-05
NOVA2	241.455	-0.606892	5.9387e-05
MAN1B1	1653.86	-0.384882	5.92121e-05
SRXN1	1048.05	0.677682	5.94222e-05
ARHGAP25	25.4628	1.00696	6.0457e-05
CAV2	2573.89	0.45982	6.05796e-05
SMOC1	59.9954	1.00644	6.15658e-05
TXNIP	2838.91	0.800083	6.19821e-05
EDNRA	11.4756	0.96631	6.1911e-05
HEY2	23.9084	-0.899714	6.2069e-05
STAMBPL1	33.6137	1.00483	6.24157e-05
EMP2	442.804	0.756218	6.25347e-05
SNAP25	42.0329	0.936423	6.37488e-05
POU2F2	90.1768	0.970602	6.36804e-05
FAT1	552.731	-0.723941	6.48278e-05
GBP1	516.759	0.51718	6.46833e-05
MIR100HG	330.321	0.77857	6.52554e-05
GSTM5	11.472	0.925006	6.55897e-05
LOX	1109.32	0.847365	6.559e-05
STEAP2	114.56	0.728513	6.81907e-05
PTGFR	33.5876	0.981872	6.81942e-05
ADAMTS6	424.469	-0.811329	6.82752e-05
RARRES1	66.4451	0.896683	6.93631e-05
NT5DC3	120.312	0.770215	7.04155e-05
CYTH2	1331.59	-0.443552	7.09822e-05
ME1	599.426	0.571977	7.15373e-05
RGMB	911.925	0.642876	7.23806e-05
MEDAG	466.715	-0.590435	7.25994e-05
IGFBP2	1757.71	0.781617	7.29036e-05
CLEC11A	280.157	0.657379	7.46749e-05
MSL3	994.002	-0.500557	7.62515e-05
LYPD1	29.8008	-0.995642	7.72868e-05
INPP5K	812.857	-0.545154	7.71347e-05
SIGIRR	485.025	-0.565497	7.81855e-05
NCAM2	96.1165	0.829605	7.95828e-05
ARPC1B	4649.32	-0.515216	7.94621e-05
HLA-B	4168.79	0.63056	8.03562e-05
FAM212B	405.787	0.710817	8.08451e-05
ARHGAP29	4243.24	0.495787	8.3177e-05
SVIL	3202.65	0.463577	8.32513e-05
KCTD12	22186.2	-0.733042	8.62771e-05
ADCY4	2815.7	-0.737287	9.0886e-05
MT1E	539.57	0.77846	9.24319e-05
TES	941.321	-0.456442	9.31168e-05
F2RL1	452.9	-0.801528	9.33848e-05
HEG1	3058.13	-0.749183	9.55126e-05
PDE7B	487.104	0.534748	9.59613e-05
EDN1	6894.25	-0.698376	9.8457e-05
ARHGAP22	379.064	0.697614	9.86332e-05
SLC35B1	749.824	-0.484163	9.86544e-05
OSR1	17.236	0.917859	9.90345e-05
TAPBP	2980.93	-0.426375	0.000100954
GDF5	11.3201	0.930523	0.000102581
C11orf96	335.001	0.930116	0.000106196
TSPAN3	4175.96	-0.309849	0.000106323
MRPL9	569.457	-0.509539	0.000108079
PLCD3	507.313	-0.56251	0.000108674
LRG1	27.818	0.967909	0.00010853
PHACTR4	1138.32	-0.487888	0.000109684
PCDH10	1269.78	-0.643426	0.000110352
SLC9A7	287.02	0.714249	0.000113317
IL13RA1	2432.24	-0.44083	0.000113631
ATP1A1	6742.6	-0.40023	0.000114169
PHLDB2	1033.22	0.607122	0.000115433
LOC643733	174.484	-0.799321	0.000120202
OAS2	332.946	0.912513	0.000119972
PPAPDC1A	139	-0.762657	0.000120754
PTGS2	7532.64	-0.645193	0.000123079
CYB5B	2354.35	0.371078	0.000123208
SERPINB9	2193.01	-0.593841	0.000126048
TUBA4A	410.743	0.713192	0.000130968
SPRY1	718.892	0.58653	0.000131287
CBX6	549.674	0.464191	0.000131895
FGF5	103.179	0.922368	0.000132851
G6PD	1757.38	0.51888	0.000132773
TP53I11	1348.47	0.607135	0.000133795
FOSL1	550.161	0.615303	0.000136123
SNRK	2340.95	0.435316	0.00013676
ECE1	21745.2	-0.352773	0.000137475
MLPH	30.7879	0.95418	0.000137849
BDKRB2	92.872	0.95545	0.000144527
ANPEP	8046.08	-0.377735	0.000146372
LOC284837	26.8801	-0.954632	0.00015032
MET	1405.67	-0.491351	0.000153125
SUN2	2304.98	-0.43962	0.0001528
SOCS1	42.1639	0.953611	0.00015316
GRASP	1374.6	-0.474846	0.00015381
TRIB3	530.079	0.641278	0.000154182
FAM98A	1218	0.376952	0.000155192
LOC100505806	24.1529	0.952071	0.000156853
SIKE1	592.271	0.434543	0.000157955
MEX3A	435.341	-0.700067	0.00015863
BCL2A1	19.9545	0.93118	0.000159342
GBGT1	447.348	-0.651638	0.00016033
BHLHE40	1556.67	0.803524	0.000161959
CAPN1	2886.44	-0.389388	0.000161882
BMPR1A	27.4761	0.946597	0.00016504
ULK1	746.327	-0.44374	0.000169607
CARD11	283.966	-0.718255	0.000170026
CDC42EP3	2043.85	0.597081	0.000171848
ELMOD1	95.3184	-0.776138	0.000172527
NPR1	1944.51	0.569839	0.000172909
DUSP10	66.0526	0.915905	0.000176539
ROM1	185.907	-0.801046	0.000179292
PLEKHA2	120.635	0.718877	0.000179268
VLDLR	262.546	0.837495	0.000185836
SH3BP4	1241.6	-0.39662	0.000185795
VAV3	42.5362	0.899521	0.000187289
FAM46A	73.8211	0.842074	0.000187493
PODXL2	105.684	-0.842575	0.000191076
LAMP3	157.804	0.92723	0.000194383
ITGA4	109.567	0.84279	0.000196237
TEAD2	1280.62	-0.472286	0.000203179
PLA2G4A	1140.04	-0.721757	0.000203298
NTN4	1279.9	-0.635406	0.000207198
MACROD1	108.112	0.724686	0.000210352
KDELR3	571.643	0.467548	0.000213827
TRIB1	836.872	0.750549	0.000214306
EXOC3L1	302.194	-0.869035	0.00021557
SLC27A3	923.738	0.662897	0.0002166
B3GALTL	312.59	-0.52079	0.000217743
ZNF385D	29.2825	0.918864	0.000220754
KDELR2	3996.54	0.343935	0.000221275
GNG5	1351.51	-0.42844	0.000221966
GLRX	586.469	0.688151	0.000223046
BCAM	1463.64	0.666042	0.000225294
TP53	1447.36	-0.395108	0.000229679
MT1X	120.098	0.892588	0.000236079
MCM7	1282.03	-0.486653	0.000237953
KDR	10707.9	0.371641	0.000238106
DSEL	250.358	0.690677	0.00023969
HLA-DMA	24.0416	0.919013	0.000245056
LFNG	325.794	-0.708389	0.000246244
MAFB	678.529	0.834008	0.000248086
HEBP2	1161.66	-0.443819	0.000251268
SERPINB6	3356.26	-0.326364	0.000253716
MOXD1	15.5934	0.851597	0.000254983
COL3A1	3830.48	0.903098	0.000256536
ARL15	314.226	-0.69957	0.000257624
SSPN	33.7919	0.88993	0.000257785
FAM108C1	612.917	0.543108	0.000264644
KIAA1462	2124.28	0.390374	0.000269107
LIMS2	574.103	-0.621744	0.000270249
RHOQ	744.888	0.443702	0.000272761
NFE2L1	6798.84	-0.420955	0.000274485
TAL1	1065.24	-0.379428	0.000281258
PPP2R5A	1254.28	0.503334	0.000281173
TUBA1A	7721.76	-0.552533	0.000281771
PPARA	195.501	0.66775	0.00028266
ERI1	494.064	0.492175	0.00028319
LAMA5	3760.6	0.611383	0.000283465
SOCS5	512.433	0.502217	0.000289594
TNPO1	6230.88	0.404385	0.000307399
SNTB1	59.7347	0.888186	0.000309464
SLFN11	1270.03	0.435116	0.000310113
SEMA6B	4070.9	0.509656	0.000313397
LRRC33	249.285	0.616442	0.000318245
KCNE4	20.94	0.826125	0.000319034
TBX4	23.2133	0.864714	0.00032106
EFS	14.3505	0.793924	0.000326827
BCAR1	3116	0.443977	0.000327163
HIP1R	1873.44	-0.472339	0.000328931
SEC24A	955.494	0.456424	0.000332313
AHNAK	17606.5	0.533698	0.000341267
VCL	4301.42	0.378445	0.000342333
ATF5	552.791	-0.479197	0.000343972
LGALS3	967.864	0.518757	0.000354245
TEAD3	43.3475	0.852211	0.000356857
EPB41L1	238.779	0.593383	0.00036691
ENO2	277.441	0.807183	0.000370059
CPM	48.7905	0.872692	0.000371666
TYMP	58.9055	0.81772	0.000376398
PTGS1	4617.65	0.666139	0.000391365
LYL1	617.691	-0.510418	0.000396138
GNB4	1892.18	-0.387778	0.000398644
ADAMTS15	30.6054	0.858112	0.000408659
CLIC3	11.1007	-0.840104	0.000411888
DSTN	5829.58	-0.328452	0.000413476
HDAC5	726.389	-0.519882	0.000415998
PDE9A	31.6336	0.870418	0.000431588
SLC22A4	143.544	-0.656668	0.000444109
ELF4	836.577	-0.381964	0.000452573
CFLAR	3054.62	-0.450416	0.000463661
NTHL1	220.619	-0.636383	0.000465537
SLC41A1	545.736	0.433008	0.000468519
GCLM	667.805	0.648612	0.000470364
ADD3	1594.05	0.453378	0.000475675
ENY2	1293.62	-0.347154	0.000478221
DAPK1	2267	0.406164	0.000480333
ENTHD2	325.996	-0.477953	0.000480961
ALDH18A1	1577.23	0.340434	0.000488969
MYL6	16482.9	-0.397812	0.000488745
SETBP1	469.156	-0.510896	0.000494433
GRK5	1119.5	0.391254	0.000493143
FAM107B	2681.76	0.41793	0.000493777
TSC2	1563.65	-0.397202	0.000497375
CORO1C	3862.92	0.49794	0.000500565
REEP3	1534.85	0.337087	0.000504994
EMR2	10.069	0.81624	0.000509219
RASGRP3	1163.53	-0.619679	0.000517353
DYRK1B	390.134	-0.511438	0.00051887
BNIP3	929.115	0.534443	0.000520165
HEPH	69.1861	0.86842	0.000526864
GCNT1	437.06	0.574298	0.000531244
FTH1	37073.8	0.51059	0.000532571
LPCAT2	1624.73	-0.412815	0.000543462
PRR16	30.791	0.862124	0.000544345
MT2A	4165.84	0.659212	0.000545808
DNASE1L1	756.121	-0.520515	0.000551883
SLC16A6	59.8971	0.87008	0.000551121
BACE1	1035.5	-0.430588	0.000550168
HPSE	280.291	-0.751916	0.000559371
ABI3	833.076	-0.572065	0.000564202
EPHA4	532.735	-0.502367	0.000566726
CLSTN3	1616.57	0.512015	0.000571101
IRAK3	632.737	0.512125	0.000582114
DIRAS3	45.1942	0.836351	0.000586927
PLD2	903.295	-0.383349	0.000590705
NID2	1919.59	0.86405	0.000600982
TP53INP1	1600.38	-0.431007	0.000601298
ITGA7	53.5103	0.841624	0.000611445
FOXP1	2089.14	-0.44602	0.000615443
CACNA1C	15.0859	0.824383	0.000619168
L3MBTL3	1108.04	-0.351174	0.000619733
CD274	244.238	0.822061	0.000620897
ERMP1	1087.21	0.54606	0.000621969
CRHBP	35.276	-0.857297	0.000630799
CXorf36	3999.4	0.459213	0.000633789
ZNF366	94.0828	0.75693	0.000640066
PPL	24.731	0.856295	0.000642815
FERMT1	22.5203	0.857994	0.000651626
SEC24D	2294.82	0.326968	0.000650659
POLD4	939.525	-0.494762	0.000653141
SLC7A1	1024.88	0.459644	0.000656026
ACBD3	990.615	0.372708	0.000660133
ERRFI1	829.497	0.50575	0.000664673
CAMKK1	174.874	-0.560495	0.000671694
ZNF436	389.338	-0.543178	0.000674595
C12orf69	33.8564	-0.838614	0.000678798
TSPAN5	1397.84	0.481996	0.000680003
SLC2A9	64.5188	-0.831299	0.000680221
ABCG1	629.788	0.487173	0.000682853
SLC2A6	548.774	-0.59537	0.000685042
CYFIP2	354.586	-0.677099	0.000686439
MAPKAPK3	415.551	0.462892	0.000697073
MOB3C	171.025	0.634851	0.000705519
APOD	52.3858	0.852599	0.000712097
HAPLN3	1669.31	-0.466296	0.00071257
EMID1	21.7934	0.850659	0.00071849
LIMA1	1819.16	0.416786	0.000741146
B3GNT8	114.336	-0.622971	0.000744991
GJA4	363.919	-0.769811	0.000745288
CEACAM19	111.05	-0.758386	0.000748014
PDCD4	1308.13	-0.359932	0.000757921
MPP1	581.715	0.38463	0.000758793
GCN1L1	1544.5	0.31257	0.000774662
ST8SIA4	711.588	-0.543887	0.000788406
AGTR1	13.065	0.781433	0.000790074
EPHB4	8483.01	-0.522327	0.000790448
LDLRAP1	545.056	0.437981	0.000805794
GPC1	612.456	0.592126	0.000812569
SLC7A6	1084.28	-0.414248	0.000818198
FLRT3	62.0741	0.800248	0.000817897
PGM1	402.863	0.579592	0.000826228
MYD88	839.115	-0.470401	0.000830721
C15orf52	727.47	-0.5432	0.000835766
GALNT6	624.849	0.635386	0.000837178
LRP11	974.732	-0.418385	0.000848982
LIMD2	764.167	-0.57281	0.00085288
NR1D2	571.252	0.469577	0.000855497
C17orf89	338.374	-0.441888	0.000854829
RNF122	189.281	-0.593033	0.0008596
TMEM156	46.4297	0.818054	0.000868792
TRIB2	729.97	0.464735	0.000874996
RGL1	953.169	0.339543	0.000882248
SLC40A1	1312.07	-0.664372	0.000887055
NES	4381.17	0.58512	0.000895389
N4BP2L1	72.4545	0.716818	0.000904599
LINC00840	19.1134	-0.829567	0.000908296
LHX6	573.2	0.721704	0.000916863
MARS2	94.2689	0.727898	0.000926017
RASSF2	459.053	0.708528	0.000927334
KLF11	405.868	-0.463261	0.000930921
CD93	22265.5	0.354882	0.000936549
DARS	925.314	0.352256	0.000940812
ACSL5	220.634	0.558117	0.00095702
SCN9A	260.599	0.724167	0.000967495
SNCAIP	351.915	-0.645636	0.000976133
BMP2	601.161	-0.484911	0.000978401
IL1RAP	129.747	0.58473	0.000992655
HECW2	1349.21	-0.652816	0.00099262
EPHB1	64.6539	0.824859	0.00102049
HRH1	356.74	-0.446766	0.00102037
ANKRD1	1477.25	-0.617871	0.00102789
MGLL	802.233	0.582664	0.00102759
STK38	768.547	-0.390786	0.00104026
ACVRL1	7786.72	-0.303491	0.00105043
TGFBRAP1	370.526	0.500719	0.0010585
ARHGEF15	1986.7	-0.345768	0.00106035
CAV1	13566.7	0.455725	0.00106377
PPAP2A	275.877	-0.575285	0.00106712
PTPN11	2380.04	0.280294	0.00107485
ZMIZ2	1526.36	-0.432133	0.0010731
FOLH1	150.668	0.786338	0.00107498
AMPD3	88.1365	0.701821	0.00107702
NUPR1	38.5621	0.821291	0.00108238
MMP11	203.717	-0.629301	0.00108682
SLC12A2	1393.5	0.526058	0.00108825
PDLIM5	2959.16	-0.413127	0.00109034
PSMB10	450.877	-0.394615	0.00109381
ARL5A	887.996	-0.355389	0.00109286
SMAD9	465.893	-0.626854	0.00109704
IGFBP7	5834.81	0.504777	0.00109707
MAPK11	1145.7	-0.418745	0.00109835
CDC14B	71.4387	0.689937	0.00111079
PGM5	11.8594	0.780794	0.00111636
MAPK8IP1	65.6073	-0.732054	0.00112528
PTP4A2	2572.14	0.338317	0.00114416
RASD1	170.362	0.802672	0.00114556
MAGED1	4441.53	0.289538	0.00115044
CD151	6037.12	-0.298088	0.0011512
TMEM158	102.197	0.817661	0.00115529
UBE2L6	800.152	0.414767	0.00116741
RCC2	2794.07	-0.35499	0.0011663
SECTM1	57.3106	0.79988	0.0011694
CHSY3	104.503	-0.6304	0.00119201
SLC25A25	611.846	0.531493	0.00119491
TTL	1267.18	-0.313535	0.00119994
CYP3A5	12.8141	0.778319	0.00121513
CLEC14A	13354.4	-0.324446	0.00122228
AQP1	3398.91	0.700613	0.00122725
HAS1	16.4027	0.746004	0.00122948
USP32P1	28.329	0.813821	0.00123426
PDE5A	119.734	0.804404	0.00125868
COL1A1	7353.03	0.77142	0.00126102
MAML2	228.387	0.5651	0.00126495
HTR7	10.9246	0.725844	0.00126893
DAAM2	18.5244	0.784452	0.00127903
NT5E	3297.16	0.558233	0.00127471
PJA2	2109.62	0.307475	0.00127925
ISG20	170.655	0.664333	0.00127852
AIG1	259.211	0.482523	0.00128039
GPR137	402.379	-0.434331	0.00128703
TMEM235	22.6211	0.781381	0.00129102
SPEG	37.4132	0.807897	0.00131503
NAV3	269.4	0.638392	0.00131713
PLXNB1	668.725	-0.508491	0.00132324
SPRY4	748.246	0.517557	0.00132464
TMEM173	2518.88	-0.579637	0.0013465
PCDH7	698.124	0.478098	0.00137737
BTK	19.5484	-0.785849	0.00140003
RUNX1	283.017	0.573632	0.00140469
CAP2	140.906	0.654018	0.00142215
SHC1	8217.24	0.349007	0.00142901
DOK3	119.775	0.601053	0.00143127
HYOU1	5235.17	-0.314563	0.00143587
CKB	34.5864	0.800738	0.00143945
KIAA1033	2334.14	-0.366315	0.00144675
LRRC55	20.7119	0.794705	0.00145889
2015-09-09	2842.66	0.328654	0.00145993
PDLIM4	992.058	0.494798	0.0014658
CMAHP	284.735	0.647699	0.00148631
SOGA2	523.269	-0.521902	0.00149
BHLHE41	15.2435	0.788556	0.00149054
NPTN	1872.66	-0.360657	0.00149549
OLFM1	39.6112	0.788665	0.00150902
P4HA1	941.257	0.447461	0.00150759
ZNF618	953.243	-0.365231	0.001522
MTHFD1L	1105.49	-0.341066	0.00152522
ATP6AP1	2924.77	-0.291736	0.00152352
APLP2	16022	-0.288625	0.00152084
PION	123.43	0.745665	0.0015312
MRVI1	80.8181	0.703421	0.00154071
PROCR	4707.8	-0.555364	0.00154392
C2CD2	861.522	0.432861	0.00155267
KLHL13	356.107	-0.658588	0.00155807
TMEM204	545.312	-0.664046	0.00155811
CYGB	12.5829	0.77001	0.00156663
LITAF	331.825	0.772521	0.00156901
ACAA1	657.417	-0.400663	0.0015734
CASP12	39.1719	-0.777015	0.00158135
CHD3	4170.08	-0.297611	0.00158394
KIF13A	970.305	-0.38573	0.00158699
PLOD3	2644.68	-0.312996	0.00159863
SAMD4A	721.037	0.431589	0.00160577
NLRC5	231.526	0.537821	0.00160395
RSPO3	21.0815	0.794011	0.00161975
APOBEC3G	48.7317	0.74434	0.00162532
GALNT7	1245.75	-0.326492	0.00165361
PTPRG	735.394	-0.613868	0.00165828
SLC2A10	485.323	0.435043	0.00166963
FMNL2	1408.08	0.465623	0.00167101
PRDM1	102.574	0.716936	0.00167426
MPDU1	976.787	-0.396905	0.00168891
PDK1	228.716	0.628222	0.00168979
ARL1	1167.36	0.319712	0.00168685
MAP2	373.176	-0.508495	0.0016883
THEM6	477.142	-0.550277	0.00169016
KCNAB2	109.17	0.593264	0.00169321
VANGL1	680.049	-0.355794	0.00170024
CACNB3	657.202	-0.374422	0.00171181
MEIS3	18.7307	0.771164	0.00172767
CLMN	180.218	0.592343	0.00172679
PNRC1	1214.31	-0.492357	0.00172745
PKD1L1	120.22	-0.600817	0.00172293
PDIA5	1789.42	0.378089	0.00173194
MAP3K11	2911.19	-0.328773	0.00173702
GLYCTK	179.33	-0.535754	0.00173759
ARSG	75.9073	0.667888	0.00175842
SMIM10	53.0744	0.731744	0.00180533
EFCC1	23.9667	0.783222	0.0018078
CCNG2	579.393	-0.395411	0.00181241
ENKUR	12.729	-0.751786	0.00181553
ZMAT2	1082.39	-0.362406	0.00182909
OLAH	20.4106	0.729249	0.00182998
CPT1A	2278.09	-0.379261	0.00184489
ERGIC1	2470.5	0.346572	0.00187335
NFKBIE	370.864	-0.494847	0.00187341
TNFAIP8L1	1671.11	0.418739	0.00187758
DGAT2	24.0318	0.782659	0.00188336
PPM1F	4733.41	0.326929	0.00188913
LOC100134259	20.0042	0.745887	0.00189624
ADAMTSL4	268.741	0.682829	0.00190233
LOC100287314	50.5001	-0.704041	0.00193424
CXCL1	1754.35	0.780174	0.00193939
ZNF800	361.409	0.404552	0.00196116
ACSS3	19.4362	0.756761	0.00197179
KIAA1671	1530.15	-0.467265	0.00198518
MEGF6	1641.57	-0.354351	0.00198631
YWHAH	1957.09	-0.292489	0.00199105
CTTNBP2NL	1513.51	-0.282568	0.00200346
KCNN3	173.066	0.671886	0.0020197
SMARCA1	1395.94	0.323575	0.00203465
LRRC16A	272.923	0.566369	0.00206105
JDP2	125.939	0.569442	0.00206632
SP6	64.1588	0.774701	0.00207982
PRRX2	12.2013	0.754601	0.00209231
OS9	5416.11	-0.253637	0.00210411
SLC43A3	912.27	0.376208	0.00210487
IL8	4559.98	0.743426	0.00210284
HOXA3	196.446	-0.594459	0.00210924
SMAP2	346.427	0.468194	0.00211302
CXCL16	317.199	0.707159	0.00211263
FZD6	1577.78	0.381145	0.00213078
CDKN2D	84.704	-0.603436	0.00212905
BZW2	2080	-0.341343	0.00213211
CD69	37.9197	0.748325	0.00213813
PHYHD1	17.1859	0.768365	0.00214784
GK	158.227	0.683064	0.0021567
LYVE1	3827.52	0.76784	0.00217028
DCBLD2	1273.05	0.629378	0.00217875
TESC	23.6573	0.726189	0.00218474
FRMD6	1433.88	0.320394	0.00219983
LSMD1	512.404	-0.424745	0.00223939
S1PR4	47.6202	-0.726398	0.00223691
EML2	219.175	0.512737	0.00225758
SLC15A3	80.3517	0.649942	0.00226013
DPYD	440.628	0.605493	0.00228302
GAS2L1	795.345	-0.435137	0.00228952
GSTO1	3290.05	-0.47175	0.00230235
SALL2	69.2282	0.682367	0.00230749
TEK	5136.29	-0.451376	0.00231302
SEC23A	2659.94	0.328256	0.00231571
ATP11A	1380.84	0.434485	0.00233485
FEM1B	257.211	0.44963	0.00234151
ZNF281	286.208	0.411747	0.00235756
C2orf27A	70.2423	-0.692084	0.0023927
RHOC	7968.31	-0.292712	0.00239039
CUBN	84.6651	-0.681764	0.00238665
WASF1	579.799	-0.356058	0.00238565
OLFM2	19.3965	0.761102	0.0023931
SH2D4A	31.4363	0.764125	0.00241016
CCDC85C	473.84	0.534009	0.00241688
NOD1	708.43	-0.375825	0.00241694
TAGLN	218.988	0.537969	0.0024198
COL4A6	121.129	0.721202	0.00245173
PRKCA	448.283	0.528007	0.00245287
LDLRAD2	174.836	-0.575509	0.00246348
FAM78A	1226.91	0.38505	0.00246207
CDK19	305.726	-0.440822	0.0024734
CCND2	775.126	0.561024	0.0024879
HES2	142.114	-0.683113	0.00251174
TBC1D8	875.258	-0.352128	0.00251182
CLINT1	2026.66	0.293158	0.00253277
APOE	58.122	0.760481	0.00253519
ITPKB	799.564	0.418144	0.00252779
GNPNAT1	1095.2	0.40045	0.00253268
TGFBR3	1040.61	0.534433	0.00253161
TLR2	57.4852	0.703385	0.00253563
TXNDC5	166.945	-0.570011	0.00254045
AMD1	951.653	0.386292	0.00254884
MGAT5	1415.88	0.415269	0.00257117
IGF2R	2520.85	0.396366	0.00258879
GPR56	2463.35	-0.429867	0.00259326
EFNA1	1450.02	-0.524855	0.00261456
WSCD1	1479.44	0.48508	0.00261969
LAMP1	7034.5	-0.264208	0.00262272
VAT1L	20.6169	0.74043	0.0026328
ZC3H12A	213.891	0.623251	0.00264017
PLAT	1513.95	-0.411932	0.00265115
CCDC85A	274.714	-0.477836	0.00265168
ALDH9A1	1041.53	0.35574	0.00265898
CPNE5	418.24	-0.664788	0.00266464
FBLN7	33.0621	0.732835	0.00267614
COQ2	220.553	-0.459779	0.00270324
ICAM2	1707.05	0.391766	0.00270775
PLXNA2	2450.71	-0.380916	0.00272552
RASA3	1188.84	0.338252	0.00273646
A1BG	21.9798	0.753543	0.00275443
SHANK2	10.4011	0.720393	0.00277839
RNPEPL1	1153.28	-0.358871	0.00281453
MLLT11	1159.76	-0.601	0.00283688
GREM1	1046.07	0.66131	0.00284214
TPM2	2838.29	0.458665	0.00284483
XBP1	1339.39	0.381375	0.00286926
SHANK1	41.0324	0.712544	0.00288775
REEP2	80.7876	0.688242	0.00289868
MPZL2	1315.24	0.517715	0.00290662
TPBG	454.933	0.498002	0.00291356
SHROOM3	29.1316	0.73417	0.00292188
PTN	11.3195	0.692863	0.00294149
DMD	100.499	0.669036	0.00295666
OGFRL1	185.79	0.557823	0.00297733
FKBP9	2708.68	-0.256717	0.00297508
SYTL2	25.6611	0.742838	0.00299697
PPP1R13B	619.268	0.45078	0.00300915
NSMF	1119.29	-0.352228	0.00301154
EPAS1	17602.2	-0.395964	0.00301876
RAPGEF4	629.565	-0.436823	0.00303518
MFAP4	16.2479	0.726295	0.00303636
AES	4177.25	-0.313187	0.00305369
UFM1	1383.37	0.273489	0.00305088
OSGIN1	116.428	0.725195	0.00304865
ARMCX6	848.947	-0.322405	0.00306825
C7orf41	583.106	-0.494438	0.00307527
TRPV2	276.789	0.688478	0.00308389
OLFML1	21.1932	0.65112	0.003113
PHTF1	654.681	-0.412763	0.00311948
MCC	613.02	0.39388	0.00312276
SLIT2	199.668	-0.553737	0.00314374
APOA1BP	937.229	-0.302858	0.00315003
RUSC1	743.995	-0.322923	0.00315767
CTSZ	3056.2	-0.401426	0.00323137
SH2B3	4643.83	0.345594	0.003231
LOC100506548	419.569	0.374422	0.00323844
RRBP1	3893.96	0.275481	0.00325188
APEX1	2190.42	-0.334294	0.00325874
PAPLN	1516.93	0.739537	0.00330922
CGREF1	30.619	0.736496	0.0033189
SHROOM2	827.59	-0.306568	0.0033203
CLIC4	9755.12	0.32811	0.00332933
INSC	26.5614	0.737763	0.00334237
TBX5	15.4619	0.698537	0.00334334
LDLRAD3	501.283	0.396716	0.00335054
C1orf21	777.45	-0.411595	0.00336196
FHL1	950.539	0.445619	0.00339082
STRN4	1626.31	0.294495	0.00339093
C15orf39	830.814	0.304008	0.00339639
SLC25A32	639.309	0.372855	0.00340034
POM121L9P	12.727	0.703596	0.00341019
SLC4A4	14.8542	0.720348	0.00342763
SIRPA	1207.79	-0.364324	0.00342438
MYADM	2535.97	0.325627	0.00342984
HEBP1	643.928	0.386562	0.00343541
GPR143	233.078	-0.565412	0.00344989
MFSD11	427.114	-0.380333	0.00345162
LOXL3	28.1127	0.732865	0.00346364
AMPH	83.5087	-0.663524	0.00346295
BCOR	639.79	0.444626	0.003478
PCDHGB7	254.25	-0.438246	0.00348983
CHEK1	376.398	-0.52078	0.00348888
SLC39A10	873.556	-0.340582	0.00350242
CPT2	190.402	0.4888	0.00352506
CCDC92	610.562	-0.339095	0.00354205
ERMAP	190.21	-0.466501	0.00356873
BTBD19	188.8	-0.632341	0.00357922
SS18	1268.98	-0.324693	0.00363002
SIK1	593.171	0.664462	0.00367376
BAG2	124.999	0.605816	0.00371477
CDK5	206.636	-0.505767	0.00371581
BCL6B	3300.15	0.408961	0.00372546
ZBTB21	259.451	0.487319	0.00375828
LTB	18.6694	0.720097	0.00379751
FBLIM1	4412.4	-0.297353	0.00383495
CSRNP1	772.318	0.658002	0.00387911
FAM114A1	1514.18	0.342888	0.00387548
MAP4K4	7279.7	0.265694	0.00388049
NDUFA12	562.482	-0.374534	0.00389803
LRPAP1	1687.96	-0.347202	0.00396651
FAR2	1361.35	-0.360384	0.00396355
ACE	2105.6	-0.38572	0.00399742
CD2BP2	1199.65	-0.345036	0.00399449
IFIT5	238.896	0.528257	0.00402852
CHST3	352.92	-0.443282	0.00404167
KITLG	329.204	0.64217	0.00404504
RNF144A	755.373	0.587192	0.00404667
KIAA1009	264.215	-0.39413	0.00407141
PLK2	5140.86	0.553254	0.00408222
NOS3	2212.92	-0.533488	0.00409384
IFIT1	114.45	0.686802	0.00409316
GBE1	1496.37	0.428915	0.00410497
PIEZO1	4830.92	-0.271621	0.00410964
ATM	940.634	0.326733	0.00412188
DNAJC30	185.63	-0.457248	0.00414105
WLS	2700.21	0.259929	0.00422669
CD9	6107.46	-0.555	0.00422371
PIK3CG	101.067	0.644989	0.0042592
CPS1	36.3781	0.718762	0.00425601
DIAPH2	379.912	0.3944	0.00426802
BRSK1	14.5398	0.714022	0.00431029
MECOM	1509.93	-0.290024	0.00432816
SLC43A2	735.273	-0.470056	0.00438215
TREX1	209.453	-0.462443	0.00439513
FGR	13.8733	0.692221	0.00441933
PSD3	229.049	0.469654	0.00442973
LOC646999	440.714	0.574233	0.00443218
PKN1	3565.86	-0.336219	0.00444455
CMKLR1	243.294	0.681636	0.00447016
TRAK1	1145.91	-0.348239	0.00449543
PBXIP1	1455.66	-0.424394	0.00449639
NABP1	371.775	0.393164	0.00450716
FAM134C	662.25	-0.328455	0.00449524
MEF2A	1466.32	-0.297414	0.00450291
P4HA2	1094.3	0.422466	0.0044825
ARAP3	2538.64	-0.32911	0.00449935
ABCA1	534.454	0.638093	0.0045678
SAMHD1	397.235	0.501522	0.00457419
PTHLH	91.3257	-0.713617	0.00459561
UBE2F	274.985	-0.435231	0.00461932
SLC7A5	384.061	0.659954	0.00466803
LTBP3	4083.55	-0.450237	0.00467936
VAT1	6613.35	-0.272309	0.00467511
CSPG4	97.9392	0.709539	0.00469349
GEN1	219.577	-0.451441	0.00471332
BRF1	491.421	-0.376337	0.00473878
OAS3	473.943	0.511941	0.00474426
GRB14	238.908	-0.614407	0.00476909
PAFAH1B3	152.539	-0.560325	0.00479306
SQRDL	750.889	0.439792	0.00480529
DUSP5	1299.98	0.461035	0.00480914
CDC42EP5	561.138	0.495627	0.00482882
TRIM6	90.0484	0.596486	0.00483009
GSTP1	4183.23	-0.425226	0.0048535
ZNF792	407.966	-0.35926	0.00484946
MEF2BNB	125.669	-0.506056	0.00484683
CDH5	17803.1	-0.290146	0.00485154
STMN1	3425.07	-0.45231	0.00486146
USHBP1	313.744	-0.508586	0.00489277
SUSD2	80.901	0.578835	0.0049007
HSD17B4	1802.84	0.273576	0.00491683
EBF2	26.0052	0.616744	0.00492322
DDAH1	892.45	0.461955	0.00491885
C3	88.9219	0.567455	0.00494897
RABL5	270.905	-0.439162	0.00496922
BACE2	3116.33	0.5208	0.00499313
FAM69A	58.3781	0.62881	0.00499164
COL7A1	261.881	0.688604	0.00500314
ARFGAP2	897.071	-0.280551	0.00505591
MORC4	342.628	0.380873	0.00507731
DAGLA	134.362	0.545559	0.0051116
TIMP4	10.0992	0.608203	0.00514517
LOC646329	21.5569	0.696123	0.00515512
MPP4	29.8938	0.700901	0.00517722
COPG1	2950.76	0.235366	0.00518771
MMP10	216.192	0.666903	0.00519911
PDLIM3	211.758	0.55912	0.00521033
SND1	3935.66	0.242133	0.00527125
ARHGEF17	1715.83	-0.405754	0.00527738
TMEM66	3684.06	-0.257069	0.00528505
CLSTN1	3089.51	-0.255354	0.00529794
DPP3	799.076	-0.394242	0.00535356
SH3KBP1	633.348	-0.314542	0.00536171
COPS4	860.16	-0.29403	0.00538924
ARMCX2	1327.73	-0.400476	0.00539058
TCEA3	41.4451	0.700474	0.00542151
EMC1	1699.7	-0.309781	0.00541998
ACSL4	1433.21	0.294739	0.0054465
CPD	4886.29	0.354784	0.0054701
RASA2	140.922	0.54571	0.00549649
GATA3-AS1	57.1371	-0.66889	0.00554248
ALDOA	9190.88	0.328551	0.00554312
CAMKK2	1234.17	0.368159	0.00556348
KSR1	261.949	0.531151	0.00557915
ACO1	1077.86	0.375124	0.00560053
LOC728730	43.9451	0.65999	0.00563894
SEMA3G	492.4	-0.551257	0.00564855
LRP4	283.584	-0.473553	0.00566672
TPM4	19046.5	0.304854	0.00568312
PRSS12	45.3531	0.691509	0.00577877
COMMD4	706.114	-0.366624	0.00578553
MYC	1517.08	0.362645	0.00579328
ZNF33B	266.322	-0.480418	0.00583018
SPATA6	105.742	0.572931	0.00583417
CORO1A	30.7338	-0.691059	0.00582702
GABARAP	3782.37	-0.289837	0.00584261
SLC16A7	267.757	0.513564	0.00586607
ZNF185	491.337	-0.566118	0.00588159
GOLGA3	1724.46	0.276234	0.00592529
SH3TC1	1891.25	0.296949	0.00593283
ZNF469	283.751	0.490792	0.0059509
PAPPA	257.137	0.649223	0.00599173
IFITM3	8505.18	0.389445	0.00600909
PFKFB4	54.2391	0.638798	0.00602987
KIAA1614	48.0758	0.670327	0.00602619
FKBP1B	149.373	-0.491535	0.00603542
ATOH8	218.586	-0.596092	0.00605449
JAG1	2292.16	0.367527	0.00606298
SPARC	53723.9	-0.295182	0.00607522
UFC1	1225.13	-0.333736	0.00608354
FAM126A	1116.69	0.343493	0.0061325
B4GALT3	659.028	-0.364786	0.00614631
MSC	10.8808	0.644054	0.00616618
SMARCD3	155.067	0.478576	0.00617226
NEFM	41.8609	0.641369	0.0061929
BPGM	451.843	-0.503619	0.0062231
CD59	23350.3	-0.304864	0.00623186
FAM46C	48.6088	0.661873	0.00623893
ZFYVE1	662.868	-0.310282	0.00626212
VIP	108.013	-0.602077	0.00628209
CSGALNACT1	1565.64	0.574545	0.00630743
C1orf112	171.999	-0.521382	0.00632724
PARP8	16.8843	0.683122	0.00632526
MAPK6	1037.35	0.367763	0.00633985
NHS	24.2187	-0.685564	0.00636799
NTAN1	1156.15	-0.344541	0.00636497
MAP2K3	547.176	0.429945	0.00637911
HMGB3	677.688	-0.536613	0.00640206
EGFR	83.7472	0.623175	0.00642634
PTRF	18926.3	0.276476	0.00643755
BMP6	3590.47	-0.239696	0.00645355
AIM1	351.291	0.675358	0.0064632
MYSM1	570.986	0.322925	0.00648061
ADARB1	500.042	-0.320875	0.00649123
TIMP3	653.811	0.66008	0.00649315
RUNX2	15.1083	0.62532	0.00654904
ARHGEF10L	225.95	0.474988	0.00655673
DCUN1D3	569.1	0.40895	0.00658582
CAMK1D	35.2492	-0.64753	0.00660182
DSCR3	847.869	0.313894	0.00662708
PLAU	366.709	0.54883	0.00664374
H1FX-AS1	53.1273	-0.617599	0.00665599
ZSWIM5	65.3038	-0.624842	0.00665292
SPTLC3	87.6419	0.574941	0.00667303
NR2F1	398.822	0.494633	0.00667204
COL27A1	423.239	0.365739	0.00669166
VGLL4	1240.38	-0.357295	0.00669141
TCIRG1	1271.97	-0.309933	0.00671528
F10	11.1567	0.647013	0.00671063
ERV3-1	137.458	-0.570009	0.0067286
ELK1	503.578	0.334021	0.00673638
PELO	401.136	0.353183	0.00675939
TSPAN13	832.395	-0.600224	0.00676702
SUCLG2	810.824	0.309985	0.00677734
RALGPS2	427.99	0.399934	0.00680266
CTSA	3106.18	-0.292836	0.00682119
HSPB1	10212.4	-0.361716	0.00683338
ARRDC2	456.631	-0.387003	0.00682886
NEO1	20.5345	0.65868	0.00685518
RPL15	20127.5	0.251562	0.0068585
FBLN1	55.8421	0.664438	0.00689449
PRKCH	2393.29	0.313764	0.00688943
A2M	4226.37	0.680283	0.00690622
EBF1	42.2489	0.668012	0.00692193
ATP6V1D	725.798	-0.314069	0.00691716
FGF7	18.773	0.63473	0.00695041
RNF44	732.113	-0.311893	0.00695367
CYB561	812.37	-0.355231	0.0069738
EVC	273.635	0.41964	0.00698906
KCTD20	1287.93	0.297631	0.00700829
ATG16L2	559.191	0.358966	0.00701054
EFEMP2	1352.11	-0.307223	0.00702226
COL15A1	120.75	0.539671	0.00702579
PRKD3	1413.06	0.296225	0.00705038
SEPP1	14.8289	0.667279	0.00706043
KALRN	481.035	0.403827	0.00705768
ZDHHC3	1277.98	-0.312529	0.00707484
IQCA1	82.6383	0.636333	0.0070973
BRE-AS1	97.5361	0.678149	0.00709675
MYL12A	8162.92	0.322653	0.00716184
CTSC	3278.45	-0.396416	0.00720654
PHLDA1	3382.8	0.570894	0.00720267
MLLT1	2001.65	-0.330641	0.007213
CCDC102B	30.5163	0.675689	0.0072272
ZAK	746.909	0.295429	0.00730161
MID2	732.217	0.431228	0.00728963
FAM83G	79.5262	0.543013	0.00729653
FAM26E	338.797	-0.39275	0.00733693
CCL20	53.2037	0.672541	0.00734687
ZFAS1	1464.33	-0.348123	0.00737352
ARL6IP4	1907.88	-0.291905	0.00737935
ABL1	2016.22	0.284765	0.00738874
TSPAN9	2303.54	-0.271727	0.00739895
ZNF395	380.909	0.333033	0.00742564
PSMD3	2177.55	-0.251153	0.00743332
PSMB6	1355.77	-0.338083	0.00744363
FAM131A	273.559	0.389863	0.00751087
ZCCHC14	832.572	-0.380289	0.0075441
DKK1	253.785	-0.551236	0.00760033
CDH24	371.196	-0.420057	0.00762294
SDC2	103.699	0.63131	0.00763874
RASSF4	155.387	0.517434	0.00768171
SEMA3D	64.117	-0.664087	0.00768004
UBE4B	965.542	-0.267083	0.00768759
SLC22A17	96.9534	0.608851	0.00781741
GIMAP2	900.502	-0.381398	0.00783173
ESYT1	2507.9	-0.267193	0.00785071
C11orf91	35.1799	-0.665449	0.00785382
MREG	70.6094	0.588235	0.00786059
CD58	227.574	-0.401928	0.00790554
MAP3K6	580.757	-0.480385	0.00795983
LBR	1718.38	0.264741	0.00794653
PPARD	479.744	-0.326249	0.0079655
IL6	339.417	0.658033	0.00795922
FOXO1	3214.34	0.329533	0.00800054
ZNF329	166.713	0.456424	0.00799585
TOMM6	1435.25	-0.263435	0.00802795
ATG9B	68.2942	-0.609095	0.00803078
TRIM16	268.547	0.59702	0.00802331
MAPK3	1860.69	-0.259329	0.00804363
ZNF326	584.391	-0.358887	0.00806037
KIF3C	754.621	-0.315109	0.00809519
WEE1	353.008	-0.361659	0.00810732
VWF	127265	0.372991	0.00811451
PTGR1	1836.27	0.477332	0.00818247
UFD1L	1028.34	-0.334621	0.00819513
MTHFD2	853.036	0.475177	0.00822013
TENM4	30.6635	0.664357	0.00825156
IPO13	469.323	-0.318877	0.00825136
RNF19A	899.17	0.401712	0.00827564
SMAP1	487.306	-0.313324	0.00831857
FBXO32	71.9757	-0.602436	0.00838297
THBS3	557.894	-0.328953	0.00848057
KIAA1430	715.194	0.388873	0.00850471
PBLD	66.6211	-0.552027	0.00852836
DOCK11	39.7535	0.653007	0.00854698
CXCL2	4601.4	0.655906	0.00855002
PDE4D	417.582	-0.500266	0.00858561
PCDH1	2790.09	-0.339978	0.00859895
EPB41L5	746.274	0.364922	0.00865484
AARS	1792.51	0.278266	0.0086914
CALU	8067.94	0.285349	0.00869385
ABCC5	577.476	-0.318023	0.00868085
SEC16B	86.4532	0.56585	0.00873209
ANO6	1946.79	-0.289582	0.00872557
RNF157	12.5228	0.637955	0.00875953
SLC31A1	703.396	0.306715	0.00876761
CXCR7	2761.95	0.427437	0.00878753
HHIPL1	38.6214	0.626159	0.00879596
PDGFD	318.259	0.451962	0.00882508
UBL7	670.838	-0.334991	0.00885116
FDPS	2699.27	-0.394166	0.00888895
ALG2	724.939	0.274166	0.00898658
CLYBL	33.1711	0.645681	0.00900493
ZNF664	1723.68	-0.256122	0.00904203
PRRG1	798.183	0.398828	0.00909467
SH3TC2	191.511	0.46338	0.00913627
DTNA	175.875	0.568948	0.00915847
ATG14	456.618	-0.373657	0.00915759
CRYAB	25.0947	0.640564	0.00916139
SDC4	697.318	0.421227	0.00921131
FMNL3	1935.84	-0.242192	0.00924167
ATG2B	716.926	0.293576	0.00924256
AKT1S1	1078.87	-0.31695	0.00925172
EGR3	204.011	0.616828	0.00926264
AP4M1	262.096	-0.381248	0.00927752
RARA	697.934	0.325604	0.00933644
BRMS1	586.165	-0.406698	0.00933002
DOK5	124.871	0.535486	0.00937628
GINS3	324.708	-0.435818	0.00941478
GPC2	80.4727	-0.571102	0.00943841
CUL7	1157.61	0.295308	0.0094729
MATN2	990.992	0.498713	0.00949725
DACH1	498.82	0.393291	0.00952881
YOD1	228.31	0.423791	0.00952818
SLC4A2	1788.98	-0.257653	0.00956867
LXN	1537.46	0.531181	0.00957775
LRRC49	169.05	-0.444301	0.00959121
DNAJB11	1896.24	-0.277879	0.00959989
C1orf63	550.964	-0.328977	0.00964375
GPR1	18.871	0.651867	0.00965209
PFKM	1316.93	0.266674	0.00971556
NFASC	15.8732	0.606304	0.00980762
CREB5	91.2122	0.525834	0.00983075
BCR	3658.12	-0.308076	0.00983947
EPHX1	473.577	0.312509	0.00989104
C9orf3	236.604	-0.416772	0.00991894
SNRNP25	274.15	-0.480884	0.00994975
EEF2	41814.9	0.21809	0.00994462
GIPC3	229.814	0.557307	0.00994044
TUSC3	563.325	0.433314	0.0100079
TRMT11	132.33	0.462829	0.0100988
SERTAD2	355.602	0.355633	0.0101312
EFNB1	3229.17	-0.490894	0.0101278
ENTPD1	5227.66	-0.40457	0.0101884
CACNG7	17.888	-0.622144	0.0102301
RAC1	5409.38	-0.253277	0.0102333
TEF	130.49	0.607062	0.0102188
MCF2L	11.5011	0.627796	0.0102476
AKR1C2	39.8599	0.636539	0.0102592
WTAP	1422.35	0.3108	0.0102678
GGT7	84.4423	0.531878	0.0103409
SNED1	693.107	0.497618	0.0103506
ARHGAP23	2382.22	0.394704	0.0104008
FHL2	1238.51	0.469025	0.0103932
TFEC	493.905	0.566021	0.0103904
ACTR1B	830.631	0.296948	0.0104118
TNIK	287.707	0.442683	0.0104288
ADM2	17.3246	0.599767	0.0104788
IL6ST	26120.7	-0.434961	0.0104768
ZNF883	16.7951	0.641695	0.0104791
HECA	873.859	-0.295819	0.0104619
TOM1L1	15.7317	0.632999	0.0105147
C8orf33	556.758	-0.37708	0.0105351
BIRC6	1624.81	0.286983	0.0105294
LURAP1L	74.0816	0.571714	0.0105292
ZNRF1	615.504	-0.316599	0.010581
TTN	234.854	0.363949	0.0105825
WDR43	1010.51	0.300534	0.0106229
UBXN1	1637.86	-0.280198	0.0106446
CASP6	394.142	-0.351715	0.0106776
ECHDC2	133.633	0.500654	0.0106982
PDE4DIP	580.515	0.448458	0.0107404
ALCAM	1911.77	-0.512997	0.0107386
BCAT1	4749.98	-0.344568	0.0108146
NEXN	204.919	0.496292	0.010828
PCNXL2	112.494	0.476166	0.0108381
LOC146880	841.456	-0.286971	0.0109569
RASSF7	118.249	-0.505171	0.010961
PNMA1	1370.93	-0.310984	0.0111017
KRT19	117.49	0.570945	0.0111243
FLJ33630	146.567	0.449091	0.0111251
RAMP3	23.5593	0.563202	0.0111466
C16orf45	876.894	0.308665	0.0112065
LOXL4	36.5107	0.63438	0.011236
SETD6	120.253	-0.459567	0.011259
DOK4	460.772	-0.315376	0.0112622
UST	48.1009	0.615006	0.0112717
C3orf14	99.0718	-0.545614	0.0113882
PPIF	512.45	0.43749	0.0114073
EPB41L3	2181.75	-0.280474	0.0114711
CACNA1H	12.1513	0.540825	0.0114719
NOV	24.6498	-0.627603	0.0115756
IFITM2	3675.56	0.51322	0.0116067
SMARCB1	1082.26	-0.291927	0.0116369
HAPLN1	24.4394	-0.635384	0.0116529
SLC8A1	20.1072	0.633622	0.0116879
PAF1	978.738	-0.262139	0.0117431
SPAST	592.276	-0.312729	0.0117998
STAB2	34.1102	0.53716	0.0117881
RAB3IP	140.61	0.497304	0.0117944
CS	3292.82	-0.238712	0.0118224
PHLDA2	214.733	0.503906	0.0118626
APOBEC3C	189.073	0.51618	0.0119398
RPIA	421.298	0.346556	0.0119624
CCNDBP1	553.555	-0.339688	0.0120262
BNIP3L	2018.35	0.280349	0.0120527
P2RY6	36.3238	-0.632391	0.0120291
NDRG4	2348.78	-0.490698	0.0120629
PRDM8	85.8882	0.615909	0.0120379
CMIP	3720.29	-0.355212	0.01206
EOGT	1678.04	-0.289559	0.0121561
GPR124	3181.78	-0.340391	0.0122149
SAP30	193.885	-0.397316	0.0122329
COQ10B	417.941	0.375853	0.0122575
EPS8L1	107.684	-0.562122	0.0122475
FAM167B	296.351	0.528908	0.0122522
GLT25D1	4511.68	-0.366179	0.0122714
PPP3CA	1924.88	0.335815	0.0123048
IARS	2373.35	0.236088	0.0123273
TEX261	1360.42	-0.264966	0.0123787
GRN	8799.25	-0.225794	0.0124028
CALD1	3866.85	0.373654	0.0124402
FAM171A2	229.403	-0.386825	0.0124545
CHST11	545.573	-0.358519	0.0124688
HS3ST3A1	12.228	0.549948	0.0124741
NUP153	948.249	0.273919	0.012488
MPND	171.774	-0.420401	0.0125067
FOXL1	74.515	0.618689	0.0125189
WARS	4233.02	-0.432645	0.0125391
ANXA6	5121.79	0.307183	0.0125585
ARRB1	3480.79	0.249132	0.0125866
SLC35E1	947.099	0.258592	0.0125836
LINC00639	19.2949	-0.62445	0.0126278
TBCB	892.582	-0.36635	0.0126307
SPG20	1991.07	0.220796	0.0127044
VWA8	206.238	0.420404	0.0127022
DMAP1	383.632	-0.349346	0.0127634
FLVCR2	108.653	0.494864	0.0127875
ZNF853	49.9449	0.593298	0.0127793
SGIP1	444.069	0.442695	0.0128703
RAPH1	2103.55	0.389517	0.0128766
MDK	3155.45	-0.337554	0.012868
EDEM3	1566.1	0.317499	0.0128675
PLEKHA7	44.531	0.591221	0.0128686
LMAN1	3071.05	0.230425	0.0128883
UBTD1	980.1	0.374932	0.0129165
ENTPD7	393.023	0.354512	0.0129547
GNAS	14863.8	-0.222773	0.012938
MFAP3	1196.95	0.268092	0.012947
ZC3H11A	3051.05	0.229172	0.0130592
RABL6	1741.71	-0.315301	0.0131111
FSTL3	230.707	0.414419	0.0131155
ORMDL2	357.824	-0.342985	0.0131513
PLEKHG2	1099.16	-0.258264	0.0131649
KREMEN1	29.1127	0.621979	0.013211
PTTG1IP	7130.25	-0.235134	0.0132133
SPPL2A	700.008	-0.271101	0.0132689
LOC100506123	176.105	-0.489226	0.0133682
CERS6	208.836	0.458816	0.0133728
THOC5	613.889	-0.29377	0.0133874
SLFN13	30.7816	0.610692	0.0133987
PPT2	195.871	-0.400973	0.0134386
2015-09-06	706.098	-0.318095	0.0134487
MYL6B	1020.78	-0.266478	0.0135553
PTMS	4086.52	-0.278045	0.013569
COTL1	4429.4	0.400495	0.0135884
DOCK4	3370.75	0.242243	0.0136019
ATP10A	14.7941	0.595739	0.0136174
FTSJ3	1233.87	-0.276152	0.0136557
TMEM179B	511.118	-0.292551	0.0137018
SLC25A26	182.224	-0.398627	0.0137347
SPAG9	2205.9	-0.350895	0.0137322
ZNF558	47.1507	0.616034	0.0137198
KLHL24	749.934	-0.34174	0.0137985
ZNF581	442.359	-0.336897	0.0138001
ITPRIPL2	972.643	0.429472	0.0138335
HRAS	405.933	-0.365093	0.0138761
GMFB	933.048	0.306565	0.0138798
SLC44A4	13.4463	-0.603506	0.01396
ST8SIA6	83.5567	-0.613155	0.0141066
COA3	380.703	-0.331804	0.0142257
KIAA1199	161.299	0.522685	0.0142921
TRIM14	171.429	0.413421	0.014342
TNFRSF12A	405.614	0.45556	0.01437
KANSL3	880.664	-0.313762	0.0143662
SHC3	95.4289	0.524498	0.0143743
PARM1	12.0669	0.573121	0.0144063
PRNP	1451.4	0.350978	0.0144361
CCSER2	1021.74	-0.266598	0.0144323
LHFPL2	1478.55	-0.333449	0.0144647
EVA1B	836.855	-0.326169	0.0145191
EPHA2	2350.82	0.307309	0.0145326
NEK7	1062.18	-0.325573	0.0145542
TRIP6	985.105	0.253252	0.014585
CTHRC1	877.408	0.614734	0.0145758
FAM120AOS	344.221	-0.313656	0.0145963
CD47	1367.79	0.276627	0.0146106
TCF21	20.6415	0.565197	0.0146634
PET100	343.111	-0.380166	0.0146642
SIRT7	192.973	-0.379024	0.0146918
ALDH3A2	685.192	0.401979	0.0147247
TFRC	1154.6	0.295052	0.01472
RBMS1	2254.76	0.259919	0.0147735
RAVER2	341.943	-0.419131	0.0148192
ERN1	67.9524	0.52376	0.0148368
TAF4B	83.919	0.502344	0.0149094
AKAP13	1683.01	-0.281764	0.0149104
NCR3LG1	54.6313	0.57085	0.0149334
IGF1R	1392.99	-0.267925	0.0149991
TRMT2B	266.503	-0.349979	0.0150558
MYL5	70.9643	-0.525803	0.0152543
DMXL2	357.014	0.351892	0.0152998
TMF1	1033.81	0.285092	0.0153135
RHOU	248.838	0.540678	0.0153519
EHHADH	101.116	0.454036	0.0153923
PRR7	96.2154	0.49614	0.0154241
FAM213A	6877.41	-0.308145	0.0155114
MN1	550.87	-0.473927	0.0155091
RGN	12.5819	0.596135	0.0155325
FXYD5	2519.85	-0.268321	0.0156707
RTN4	7356.87	0.314912	0.0157842
HDDC2	129.312	0.597002	0.015836
NAP1L5	195.512	0.398359	0.0158045
CACNG6	95.59	-0.50576	0.0158362
BGN	12072.2	-0.433254	0.0158253
MEGF9	420.126	0.426333	0.0159484
PHF19	690.359	-0.380698	0.0159509
POMT1	599.709	-0.272688	0.0159783
ADPGK	845.377	-0.249278	0.0159894
TNKS2	1442.21	0.252386	0.0160377
PSENEN	508.806	-0.316602	0.0160198
2015-09-10	1688.99	0.262857	0.0160358
C14orf132	431.207	-0.442872	0.0161981
CNRIP1	863.045	-0.286612	0.0163187
CHST14	656.921	-0.294652	0.0163147
SLC9A1	1293	0.257629	0.0162931
YPEL3	451.653	-0.41448	0.0163171
ERP27	20.509	-0.604399	0.0164165
PRDX6	3348.98	0.291231	0.0164483
HSPG2	79147.8	-0.347072	0.0165075
H3F3B	5692.47	-0.223755	0.0165316
VTI1A	362.618	-0.33717	0.0165759
ID1	4361.56	-0.330652	0.0166277
LINC00657	7120.62	0.201095	0.0166703
MEMO1	677.113	-0.263457	0.0166865
TSPYL4	720.818	-0.355199	0.016703
PIGG	714.517	-0.320335	0.0167475
PTPDC1	173.597	0.428673	0.0167393
APEX2	454.557	-0.353168	0.0168119
FZD7	11.2402	0.550048	0.0168301
SARDH	10.6433	0.541828	0.0168466
CCBL1	87.9424	0.504438	0.0169243
ELMO1	965.522	0.259331	0.0169521
CCDC17	30.6725	-0.59065	0.016973
SORD	449.656	0.306259	0.0169904
PGM3	1066.72	0.276762	0.0170432
APH1A	2756.63	-0.209006	0.0170377
TMEM8A	2078.86	-0.250702	0.0170741
N4BP3	426.003	0.594573	0.0170955
ZBTB7A	497.381	0.295851	0.0171435
RALB	4650.03	0.293441	0.0171711
S100A10	5973.75	-0.306269	0.0171964
MOV10	1102.4	-0.246119	0.017189
PRSS23	6821.9	-0.27622	0.0172641
ZDHHC16	562.325	-0.293524	0.0172765
TLR4	1333.69	-0.448156	0.0173289
SLC12A9	984.036	-0.335966	0.0173447
PQBP1	550.086	-0.323671	0.0174218
TMEM132B	17.4831	0.465738	0.0174392
RAMP2-AS1	122.005	-0.552981	0.0174546
SRGAP1	254.325	0.420515	0.0175129
BCL6	322.599	0.331862	0.0175548
C7	330.377	0.510542	0.0175735
C6orf141	26.1312	0.591413	0.0175933
ALPK2	16.9276	0.537064	0.0176378
PLEKHA5	313.391	-0.354066	0.0176375
CMAS	892.045	0.242312	0.0176629
RCAN1	893.374	0.468293	0.0176815
SLC5A3	219.739	0.397637	0.0177069
LMF2	1350.47	-0.236761	0.0178002
H6PD	1924.4	0.314107	0.0178261
BNC2	587.916	0.380477	0.017839
TLN2	77.4565	0.529673	0.017998
ZNF121	46.001	0.551211	0.0180193
GRB2	2130.57	0.237908	0.0180491
AP3M2	410.224	-0.321616	0.0180944
BTAF1	905.711	0.367062	0.0180936
SLC16A5	103.009	-0.439105	0.0180726
ATP13A3	1037.73	0.355715	0.018128
NUDT21	1770.6	0.221267	0.0181807
DGCR14	289.313	-0.354203	0.018231
VASP	1928.21	0.342829	0.0182697
ALG9	362.283	-0.305402	0.0183277
TST	428.939	-0.367062	0.0184287
CAPNS1	5346.15	-0.259191	0.0184216
CCDC90B	783.961	-0.288813	0.0184791
LRRC66	31.4413	-0.577364	0.0185
ZDHHC20	1537.41	-0.270886	0.0185483
DNM3OS	199.877	0.534544	0.0185735
ARSB	526.399	-0.272389	0.0185723
TBC1D16	1342.1	-0.3007	0.0186091
LGALSL	105.84	0.441367	0.0186492
SLC37A1	172.977	-0.422219	0.0186744
TNS3	493.513	0.514159	0.0187195
PALMD	2714.46	-0.350782	0.0187751
ITGA11	46.1137	0.589749	0.0188737
SQSTM1	6451.73	0.35174	0.0188699
HDLBP	10197.7	0.270355	0.0189201
NOTCH2	1028.17	0.255865	0.0189436
TMEM164	648.536	-0.264656	0.0190203
CDC34	894.291	-0.311549	0.0190296
ERC1	991.049	0.265745	0.0191091
LRRC58	490.529	0.289079	0.0191722
CD200	253.257	0.42872	0.0194186
NR1D1	169.951	0.463119	0.0195262
CXCL12	35.8011	-0.588161	0.0195252
MAOA	317.186	0.44268	0.0196152
FAM114A2	568.233	0.275643	0.0196457
HINFP	234.866	-0.348328	0.0196852
CLTC	8203.53	0.21223	0.0196831
IPP	89.6577	0.483111	0.0197018
SULT1B1	342.347	-0.580235	0.0197199
NRIP3	256.361	0.465405	0.0198666
MR1	65.2673	0.542114	0.0198553
SLC25A36	1104.62	0.271463	0.0199141
MPZ	19.2908	0.584281	0.0199201
ADAMTS7	2315	0.281693	0.0199244
RHOJ	6287.95	-0.243174	0.0199443
COLEC12	1305.96	0.332355	0.0199528
HOXA4	102.472	-0.498387	0.0199766
ARL4A	1729.59	-0.290948	0.0199798
XPO6	1562.38	-0.245128	0.020028
C17orf96	89.5285	0.533735	0.0201194
USP35	273.915	-0.321587	0.0201734
SYNJ2	1583.69	-0.342017	0.0201906
TMEM2	2560.31	-0.296291	0.0202317
NUDT16	1239.92	0.314708	0.0203065
ZYX	4530.45	0.231902	0.020343
ABCC10	447.599	-0.326796	0.0203902
PCGF2	499.955	-0.330873	0.0204431
DIP2B	980.845	-0.262768	0.0204414
WDR47	502.534	-0.313739	0.0204742
MKS1	177.131	-0.378696	0.0205424
NMNAT2	29.8083	0.582992	0.0205302
DENND2D	47.3314	0.561567	0.0205622
SSH2	1089.19	0.299667	0.0206031
HMGA1	9578.47	0.437343	0.020618
SAP30BP	964.458	-0.289159	0.0206668
TXN	2382.02	0.318857	0.0207319
RPS18	21956.2	0.293194	0.0207279
PCDH12	1082.89	0.329377	0.0208704
FBXW5	1293.91	-0.247403	0.020861
MAZ	2466.05	-0.304539	0.0208638
MCU	701.119	-0.303073	0.0208945
KIF1C	3979.14	-0.259143	0.0209168
PTPRK	1656.83	-0.249152	0.02094
CMTM7	703.827	0.303791	0.0209647
STXBP3	1007.73	-0.237329	0.0209549
PTX3	2635.8	0.581367	0.020997
MTX1	489.904	-0.291455	0.0210745
GTF3C4	307.309	0.344103	0.0210862
IFFO2	553.693	-0.273657	0.0211179
ZNF585A	46.1403	0.547787	0.0211092
TMEM132A	1818.09	-0.365746	0.0211408
ZHX3	425.743	0.311601	0.0212952
RHPN1	393.609	0.444182	0.0213758
CCDC125	140.901	0.405199	0.021388
APP	48057.1	0.286965	0.0214564
ADD1	4538.6	-0.247576	0.0214558
WWTR1	9251.87	-0.260492	0.0214816
CNR1	97.1245	0.399159	0.0215164
PRMT2	1610.53	-0.207872	0.0216516
CTTN	5421.8	0.232605	0.0217084
KIAA0391	542.413	-0.264207	0.0218336
USP5	1526.95	-0.257905	0.0218243
TBX18	359.569	-0.295926	0.0218711
SOX4	3021.41	-0.374974	0.0219093
FBXW4	213.922	-0.344908	0.0219226
MASP1	23.8614	0.550476	0.022025
SPAG7	646.435	-0.325504	0.0220511
ARHGEF6	372.103	0.313122	0.0221723
STK40	492.149	0.330604	0.022214
ATG13	1059.73	-0.242248	0.0222136
FKBP14	687.498	0.263253	0.0222448
PGBD3	83.6065	-0.463054	0.0223555
ZBTB46	311.536	0.413541	0.0223538
ERCC1	662.186	0.340544	0.0224061
RHBDF1	811.489	0.245168	0.0224735
PRKAR1B	883.892	0.331613	0.0225019
ELTD1	6091.24	-0.226322	0.0225067
FLJ45513	20.3962	-0.571552	0.0225077
MAP4K2	747.758	-0.388945	0.0225333
TMEM123	6531.67	-0.19063	0.02255
GOLGA4	1753.36	0.247416	0.0225906
PSMC5	2282.23	-0.222037	0.0226136
CTSO	620.016	0.277218	0.0226647
PDE3A	382.523	-0.336337	0.0227437
SLIT3	37.9493	-0.564484	0.0228888
TOR3A	557.455	0.265508	0.022983
HOXB3	733.945	-0.308745	0.0231158
DGKE	341.754	-0.36218	0.0231198
HEATR6	298.722	0.308886	0.0231513
LOC100131825	14.0027	0.469726	0.0231411
ADIPOR2	1136.18	-0.280543	0.0231876
FLT1	4224.05	-0.282904	0.0232144
MT1A	12.4658	0.540449	0.0232487
EFNA4	188.108	-0.445149	0.0232626
EMP3	919.338	-0.312922	0.023396
CXCL3	417.554	0.558282	0.0234057
TRAM2	2408.9	0.326793	0.0233897
GANAB	9359.72	-0.174793	0.0235287
CLDN7	248.667	0.33198	0.0235685
FAM13A	113.32	0.416741	0.0237
PLEKHO2	1206.89	0.244174	0.0237182
ARID3A	66.7371	0.480166	0.0237444
TGFB3	96.7907	0.505032	0.0237681
SNTB2	1727.68	-0.253795	0.0238086
CPEB1	13.7275	0.547895	0.0238713
ENSA	1912.77	-0.209078	0.0239607
VEZF1	910.148	-0.229668	0.0239642
FERMT2	2299.93	0.204818	0.0240505
INPP5A	513.878	-0.325222	0.0240369
TECPR1	1597.36	-0.222902	0.0240989
LOXL2	4398.07	0.297955	0.0241749
RPS6KA1	183.609	0.380121	0.0241877
ETNK2	182.01	-0.389177	0.024126
PPP2R3A	293.511	0.370178	0.0241618
RBM3	5356.61	-0.248018	0.0241458
APOLD1	1026.24	0.551434	0.0241193
TCEB3	966.906	0.236565	0.0241253
VCAN	143.631	0.541263	0.0241445
MTSS1	1117.1	-0.337206	0.0242546
RPS6	24747.2	0.228851	0.0242479
INIP	148.28	0.372079	0.0242752
SMTN	1985.28	0.297383	0.0243519
PPRC1	673.297	0.285773	0.0243522
GZF1	264.164	0.356679	0.0243604
TM6SF1	739.05	-0.361277	0.0243693
NEK9	1607.26	0.2243	0.0244427
NSMCE2	295.394	-0.316116	0.024452
TMEM140	538.868	-0.33904	0.0245741
WIPF1	830.09	0.303245	0.0246085
NFATC2	583.755	0.395813	0.0246393
MIR210HG	23.2842	0.565773	0.0246604
COPA	3809.44	0.205134	0.0247829
C14orf79	135.659	-0.401897	0.0248147
FNBP1	1117.34	-0.333707	0.0248873
GRAMD3	121.701	0.439844	0.0248941
CALR	26157.4	-0.206679	0.0250007
CREB3	760.983	-0.245336	0.0250193
FBXO30	553.352	0.288262	0.0250193
OAZ3	28.4304	-0.555491	0.025128
TRAP1	1121.47	0.224065	0.0251474
SLC18B1	407.084	0.385284	0.0251452
DLGAP4	1634.44	-0.214125	0.0252396
C1orf85	1350.66	-0.260813	0.0252242
KIT	117.387	0.499967	0.0252493
RAB11B	1034.6	-0.260481	0.0253675
TSPAN12	619.634	0.294591	0.0254094
TAGLN2	9904.61	-0.226685	0.025447
DVL1	626.638	0.255864	0.0254805
PRDX2	2266.9	-0.286673	0.0255352
AZIN1	1417.65	0.269003	0.0255841
UBQLN4	1042.74	-0.213993	0.0255637
SFXN1	693.933	0.264219	0.0255951
S1PR1	4842.99	0.228248	0.0255855
IRGQ	513.571	-0.299285	0.0256359
SREBF1	901.969	0.332591	0.0256346
LAPTM4B	2275.69	0.309611	0.0256906
PRR5L	181.434	0.416753	0.0257557
IL13RA2	16.5255	0.500482	0.0258261
ZNF506	36.4363	0.548969	0.025869
LOC730102	213.402	0.523584	0.0259374
HARS2	583.909	-0.274941	0.0260408
PAK1	136.838	0.419367	0.0260787
ATP6V0A1	532.295	0.286254	0.0261304
NISCH	2535.79	-0.260143	0.0261623
HDAC1	2570.58	0.327596	0.0262377
PRMT6	297.479	0.305525	0.0262421
RPL7L1	555.193	0.281492	0.0262469
ST6GAL1	6043.06	-0.2834	0.0263501
PPP1R7	845.366	-0.27969	0.0263557
NDUFA4L2	82.0034	0.414004	0.026447
RNF215	359.769	-0.287999	0.0265116
IDH3G	645.49	-0.275569	0.0265491
NAA10	1169.11	-0.24449	0.0265483
PDRG1	267.381	-0.364183	0.0266389
HELLS	174.381	-0.386888	0.026627
LGALS8	929.413	0.234198	0.0267251
SESN3	1123.93	0.471185	0.0268365
NSFL1C	1145.47	-0.225513	0.0268719
C9orf89	422.32	0.347773	0.026898
FAM20A	11.1097	0.479963	0.0269587
PSMA4	2307.6	-0.248299	0.0270364
GNG12	4060.86	0.23528	0.0270621
CD79B	22.1948	0.555954	0.0270527
GNAZ	32.0198	-0.554084	0.0270825
SORBS3	1629.96	-0.241908	0.0271089
CITED4	126.859	0.463692	0.0271279
PLA2G15	520.286	-0.255014	0.0272179
MMRN1	58758.7	0.301596	0.0273432
OSBPL3	938.369	0.364787	0.0275878
GDF6	51.7543	-0.542693	0.0276184
GVINP1	69.2341	0.502355	0.0276755
NUMA1	3447.37	-0.179271	0.0276936
RPS6KA5	144.908	-0.47696	0.0278091
NPC2	1698.53	0.269426	0.02784
SH3RF2	33.646	0.553149	0.0279217
SLC16A11	17.0531	0.547404	0.0279261
ACTG2	18.1748	0.497216	0.0281021
SMOX	296.475	-0.333187	0.0281569
FGFR1	2207.01	0.227957	0.0281983
RFC3	227.898	-0.341729	0.0282716
RCN2	1841.92	-0.209494	0.028456
ANKRA2	225.938	-0.379085	0.0285103
KLHL3	1028.55	0.439507	0.0285248
GADD45GIP1	735.364	-0.344602	0.0286506
IGFBP1	20.8461	0.550766	0.0287256
NCKAP5	37.1655	-0.526877	0.0288381
EPHB6	24.3757	-0.550141	0.0289582
VEZT	1493.92	-0.215658	0.029012
PLCG2	295.479	-0.429408	0.0291856
BACH1	483.568	0.325623	0.0292359
MAP3K13	319.589	0.330237	0.0293489
UTP3	804.34	0.267807	0.0294205
C14orf80	115.827	-0.441307	0.0294062
LAMA4	12358.4	0.267619	0.0293961
C4orf48	224.913	-0.351554	0.0294841
VILL	139.539	-0.391116	0.0295529
IRAK4	511.927	-0.261079	0.0296467
ACAA2	829.28	-0.306011	0.0297144
PITX1	16.6403	0.537865	0.0297329
PFDN4	440.903	-0.314121	0.0297704
PSMG2	623.516	-0.268662	0.0298492
PTER	38.9668	0.526777	0.0298274
CLEC4GP1	18.5708	0.544043	0.0298202
TONSL	238.783	-0.37153	0.0298496
CXADR	92.4159	0.540538	0.0299496
SPNS1	980.945	-0.271467	0.0299398
KIF13B	790.669	0.241962	0.0299235
MRAS	332.608	0.348002	0.0299749
COL13A1	821.358	-0.42745	0.0300246
LANCL2	255.07	-0.37873	0.0300538
VKORC1	1090.72	0.259763	0.03015
EPB49	434.325	-0.384246	0.0301927
TIMM17B	193.662	-0.348942	0.0303214
RHOA	12839	-0.164264	0.0303738
TMEM26	47.7386	0.535633	0.0306413
FGD5	4087.75	-0.250924	0.030805
C4orf3	1849.65	0.212644	0.0308545
AKIRIN1	1103.93	0.22432	0.030879
CHMP2A	1223.85	-0.249218	0.0308869
ESAM	5339.78	-0.199733	0.0308946
EFNA5	386.934	-0.300876	0.0308721
GFOD2	1066.91	-0.256556	0.0309072
PPM1K	145.256	0.412053	0.0309322
CERS2	2172.86	-0.188237	0.0311607
SLC30A1	227.787	0.388333	0.0311451
EFNB3	16.3835	-0.541435	0.0312249
MVP	5487.88	-0.237615	0.0312461
EIF4G2	14946.2	-0.185002	0.0313012
WDFY1	1713.81	0.218985	0.031324
ANXA2	35693.2	-0.180303	0.031395
ASNS	289.92	0.432547	0.0314283
SLC46A1	14.0152	0.535435	0.0314933
ANTXR1	352.616	0.394089	0.0315607
ICK	348.821	-0.303434	0.0315976
C9orf64	95.6827	0.447037	0.0316964
ADM	1599.67	0.53576	0.0317514
TSKU	503.462	-0.273319	0.0317832
LINC00340	79.4921	-0.44837	0.0318459
JMJD1C	1429.07	0.249364	0.0320251
PPP1R9B	1788.18	0.290756	0.0320569
HMCN1	618.174	0.357869	0.0320502
TMSB15B	45.4148	-0.523593	0.0320793
TNFRSF1B	1766.88	-0.255119	0.0321759
VIT	10.2412	0.513537	0.0322055
GSR	886.51	0.320282	0.0322635
QRSL1	273.616	-0.327813	0.0323295
DYNC1I2	2915.13	-0.184646	0.0323852
C7orf61	28.2382	0.531454	0.0325758
TIAM2	72.0472	0.456769	0.0325846
EVA1A	347.18	0.366111	0.0326667
XIAP	854.304	0.23422	0.0327324
C20orf96	193.134	-0.346198	0.0327287
KHNYN	832.657	-0.261428	0.0327104
LHFP	848.613	0.303956	0.0328871
NEK6	649.439	0.263303	0.0329772
RPL22L1	1157.47	0.361199	0.0329616
FANK1	55.4687	-0.495885	0.0331419
HIC1	267.698	0.363006	0.0331872
DUSP23	1103.94	-0.396188	0.0334724
TCF3	2185.25	-0.214981	0.033542
RNF167	923.766	-0.237855	0.0335371
RFK	1420.67	0.267913	0.033549
RPN2	5484.7	-0.179112	0.0336309
SSBP1	1145.79	-0.251011	0.033662
EGLN3	10.4245	0.493348	0.0336981
ANKS6	443.588	0.268917	0.033795
G6PC3	839.528	-0.237316	0.0338266
RELL1	1111.29	0.316737	0.0339482
SRF	792.288	0.300309	0.0340431
CYB5R4	212.305	-0.360299	0.034105
C6orf62	2328.71	-0.212895	0.0341471
FAM167A	16.6578	0.530876	0.0341615
CDR2L	811.515	-0.31155	0.0341932
MGST1	1153.55	0.407913	0.0342316
IFI6	497.79	0.466579	0.0342534
MGC16121	165.66	-0.441281	0.0342974
ARCN1	3210.93	0.179268	0.0343815
ANKRD44	73.6224	0.490099	0.0343995
ACOT2	131.124	0.42449	0.0344123
BCAP29	1563.55	-0.215691	0.0345593
MLEC	2804.21	-0.268381	0.0345969
CCPG1	716.307	-0.324195	0.0347033
DNA2	95.9403	-0.419456	0.0347381
ANKRD55	308.895	-0.339636	0.0347686
APOL6	383.968	0.324799	0.0349076
PIK3R3	307.073	-0.406328	0.0349212
POPDC3	93.5036	0.531078	0.0348815
PTPRB	4020.71	-0.344677	0.0349039
LYSMD3	568.835	0.275886	0.0349698
ECHS1	1445.86	-0.304516	0.0349569
ZFP37	39.0022	0.506956	0.0350152
STEAP1B	402.013	0.403437	0.0349991
CTNNAL1	1426.73	-0.274876	0.0350913
SCUBE2	48.4736	0.530532	0.0351688
2015-03-05	907.861	-0.262526	0.0353555
RCHY1	426.185	0.262451	0.0354926
NSUN5	36.8298	0.501844	0.0355809
STARD10	214.027	-0.374063	0.0355956
ABHD16A	592.596	-0.253565	0.0355939
DNAJC6	94.0114	0.471371	0.0355298
CLOCK	617.987	0.276468	0.0355685
TPT1	56258.3	0.20191	0.035697
PKN3	657.017	-0.269354	0.0357313
KLC4	243.141	-0.30154	0.0357563
EDIL3	277.135	-0.396357	0.0357785
PLEKHA8P1	41.1823	-0.513023	0.0358345
LOC158376	135.091	-0.469744	0.0358279
MANBA	327.84	0.315963	0.0359927
RRM2	940.722	-0.423573	0.0360665
CDCP1	104.622	0.461444	0.0361242
CDKL1	55.4964	0.46759	0.0361158
ITGA10	1573.32	-0.51866	0.0361624
FBXW4P1	29.2653	-0.52512	0.0361545
LONRF1	223.743	0.314407	0.0362241
SULF1	2304.79	-0.484643	0.0362309
ICA1	834.15	-0.244862	0.0362722
CLDN15	169.778	-0.465778	0.0362666
NAV2	689.525	0.402473	0.0363846
TBC1D8B	262.951	0.366178	0.0364012
ASCC1	347.848	-0.303215	0.0365086
DUSP16	260.46	0.348831	0.0365383
TUB	69.9041	0.487243	0.0366289
POLR3G	220.64	0.360389	0.0367563
ADORA3	12.0594	-0.500056	0.0367418
CPPED1	977.914	-0.264563	0.0367294
MAPKBP1	600.501	0.235282	0.0368287
PAM	4568.19	0.200718	0.0368889
XPOT	1529.59	0.236424	0.0371849
RASSF1	460.429	0.264061	0.0372436
MX1	420.378	0.467905	0.037241
PKDCC	84.2523	0.49109	0.0373164
SMAD5	1129.64	0.205762	0.0374203
DAK	283.502	0.303443	0.0374263
TOP1	1977.98	0.183219	0.0374637
IDI2	65.5792	0.463405	0.0375757
RPL31	10733.8	0.228273	0.0375111
FGFR4	23.4461	0.520638	0.0375356
ACP5	2378.77	0.498509	0.0375624
MCM3AP	1026.46	-0.239055	0.0375496
FAM210B	1196.73	-0.228915	0.0376019
CBR1	330.182	0.368257	0.037773
COPB2	3189.87	0.17029	0.0377814
UGDH	755.192	0.267507	0.0378721
FAM192A	962.001	-0.232049	0.037878
SFT2D3	182.621	-0.329786	0.0378567
LOC100506178	88.3575	0.444025	0.0378914
NPTXR	74.122	-0.506021	0.0379563
WDR35	354.144	0.350346	0.0380086
TRIM46	159.758	-0.341567	0.0380412
TMEM185A	349.799	-0.261849	0.0381646
SLC38A9	309.36	-0.323541	0.0383663
TRADD	269.517	-0.295755	0.0384229
CUTC	353.091	0.29797	0.038409
NDOR1	370.86	-0.264678	0.0386418
USP36	458.989	0.315787	0.0386377
OAZ2	1516.45	-0.268426	0.0387275
CYP1A1	1664.73	-0.420915	0.0387967
ALDH1A3	225.048	0.501516	0.0388126
UNC13A	15.2782	-0.502882	0.0387905
MYO6	1845.19	-0.246632	0.0388013
SPIN4	148.331	0.42743	0.0388327
ITGAE	234.928	-0.349532	0.0388562
IGIP	151.76	0.39062	0.0389907
IL1A	26.0815	0.436604	0.0389607
HAL	13.778	-0.506234	0.0389644
SUMO2	3183.59	-0.211992	0.0389833
FAM53B	441.813	-0.284609	0.0392537
ODF3B	30.041	0.518014	0.039265
ZMYND8	1413.27	0.312221	0.0393728
COMMD9	464.591	-0.30045	0.0394002
HNRNPF	3207.62	0.197577	0.039566
SELRC1	201.962	0.32328	0.0395661
HNRNPU-AS1	150.71	-0.378424	0.0395705
BATF2	42.9047	0.517001	0.0396236
LOC344887	20.7681	0.501974	0.0396148
LINC00478	47.3216	-0.477673	0.0398425
RAB4A	554.708	-0.243816	0.0398263
SPR	410.848	-0.298561	0.0398731
SEPN1	7929.77	0.226357	0.0399559
FAM162B	13.4262	0.49436	0.0399923
TEKT4P2	54.881	0.497345	0.0400771
LNX1	82.5644	0.501809	0.0400427
ITPR2	1751.11	-0.389966	0.0401031
LDB1	1085.75	-0.253535	0.040088
RBM28	506.181	-0.267494	0.0401539
C22orf23	203.255	0.338141	0.0401354
ABCA6	853.747	0.435567	0.0401662
RAPGEF1	2101.21	-0.234136	0.0403478
DCTN3	612.51	-0.233316	0.0403304
OASL	21.1038	0.490992	0.0404695
MRPS15	794.919	-0.263253	0.0406672
RP9P	77.4233	-0.437283	0.040675
INMT	11.9713	0.467631	0.0408065
PLVAP	2390.31	-0.447094	0.0408312
PRICKLE2	306.139	-0.46189	0.0407949
ZNF74	176.615	-0.326635	0.0408196
DNAJC9	674.765	-0.339237	0.0409245
[truncated: 21,711 more rows]
