# Supplementary material for: Slug regulates the Dll4-Notch-VEGFR2 axis to control endothelial cell activation and angiogenesis
Source: Nat Commun. 2020 Oct 26;11:5400. doi: 10.1038/s41467-020-18633-z (PMC7588439; doi:10.1038/s41467-020-18633-z)
Supplement: Supplementary file 6 — Source Data [file 41467_2020_18633_MOESM6_ESM.zip]

Archive with 3 entries (2 files):
- SourceData_20200712.xlsx
- __MACOSX/
- __MACOSX/._SourceData_20200712.xlsx
