# Supplementary material for: Slug regulates the Dll4-Notch-VEGFR2 axis to control endothelial cell activation and angiogenesis
Source: Nat Commun. 2020 Oct 26;11:5400. doi: 10.1038/s41467-020-18633-z (PMC7588439; doi:10.1038/s41467-020-18633-z)
Supplement: Supplementary file 6 — Source Data [file 41467_2020_18633_MOESM6_ESM.zip › SourceData_20200712.xlsx]

## Sheet: Fig.1A
Fig.1A
CMT93	Weeks	WT
	0	0	0	0	0	0	0	0	0	0	0	0	0	0	0	0	0	0	0	0	0	0	0	0	0
	1	292.5	246.4	235.2	253.1	225.3	186.5	354	469.7	578.8	242	379.2	499.9	111.6	202.9	167.9	286.8	189.7	278.7	305.5	134.5	185.2	225.6	274.2	118
	2	381	505.1	293.5	174.6	758.2	660	1609.7	1636.2	1230.2	379	764.9	663.1	174.1	359.8	403.1	429.7	299.6	255.1	524.7	338.6	184.8	312.9	354.6	122.3
	3	278.4	534	420.1	289.7	258.5	1176.3	2969.47	2528	437.5	984	653.4	881.1	209.5	271.1	369.8	359.5	471.9	225.3	322.5	396.1	219.8	294.1	667	62.4
	4	269.8	304	502.3	94.9	59.3	1554.1	2969.47	2528	235.5	810.1	438.9	1039.5	148.8	411.9	324.8	384.6	628.4	434.7	467	572.3	123.5	424.5	1271.2	6
	5	296.4	165.5	514.6	57.3	82.5	2980.8	2969.47	2528	475.7	974.7	610	752.6	629.4	585.8	615.3	350.9	741.7	637.4	521.5	741.2	246.1	293.9	1508.2	9.7
	6	528	149.5	642	32.5	20.5	2980.8	2969.47	2528	751.2	1568	449.7	556.1	898.6	837.1	865.1	500	828.1	1056.7	691.6	901.6	246.2	555.1	1773	13.5
		Slug KO
	0	0	0	0	0	0	0	0	0	0	0	0	0	0	0	0	0	0	0	0	0	0	0	0	0	0	0
	1	68.7	68.5	161.8	180.7	135.8	202.5	91.9	66.7	139.6	0	240.1	167.9	250.6	165.5	0	109.3	87.5	186.6	50.8	153.8	226.8	171.1	112.9	13	78.4	34.3
	2	35.7	39	123.6	363.4	182.6	148.9	86.2	182.3	62.4	38.1	135.2	723.2	760.7	190.1	628.4	154.2	110.2	117.5	94.1	97.8	103.5	126.6	44.3	67.4	106.2	40.6
	3	10.2	18.2	20.7	404.3	50.6	183.3	59.3	70.4	70.7	98.2	119.6	283.8	889.4	181.6	1453.9	237.8	33.9	89.9	89.2	157	217.7	82.2	39.9	114.5	83.8	33.5
	4	23.7	24.6	18.5	296.6	45.6	25.6	34.1	34.6	64.9	6	64.7	310.4	724.6	258.3	2873.2	216.2	29.4	134	156.3	211.2	246.1	54.7	29.6	141.4	127.8	11.7
	5	12.3	37.5	35.6	376.5	72	54.5	16.7	37.5	119.2	27.4	72.1	537.5	1321.3	321.6	2873.2	569.9	7.5	152.6	219.9	318.2	216.7	7.9	8.1	238.2	225	4.8
	6	18.9	16.8	17.6	223.7	60.3	60	55	38.4	95.4	241.4	101.3	371.3	1829	294.4	2873.2	312.9	6.4	246.1	315.5	475.3	263.7	6.2	32.2	299.2	267.7	5.7
MC38	Weeks	WT											Slug KO
	0	0	0	0	0	0	0	0	0	0	0	0	0	0	0	0	0	0	0	0	0	0	0	0
	1	257.7	171.7	329.2	142.7	306.6	201.6	437.4	181.3	132.8	193.8	321.1	125	198.2	59.2	136.2	95.3	29.2	62.6	265.2	39.6	93.4	104.4	235.9
	2	212.4	105.4	145.3	101	285.1	45.9	555.3	178.6	58.9	96.8	225.9	77.2	28.1	43.5	76	30.3	48.7	48.7	55.2	63.3	24.9	32.3	25.4
	3	128.3	34.3	33.9	25.1	410.2	380.2	1007.3	107.6	39.5	86.6	329	33.6	17.9	10	47.1	27.2	26	39.2	40.6	21.9	15.3	48.6	20.7
	4	45.9	38	34.3	44.1	523.5	631.3	1685.8	84.5	41.6	94.8	959	16.4	16.3	13.9	72	45.9	12	12.8	30.6	18.2	31.9	36	18.5
	5	78.2	165	82.2	122.9	911.4	1208.4	2627.5	62.4	70.3	87.7	1741.4	33.2	32.4	13.9	14.1	25.9	10.8	33.9	29.8	20.7	25.6	67.2	34.4
	6	21.3	296.2	21.5	25.2	1730.4	2511.5	2627.5	491.9	79.1	65.8	2351.1	8.8	20.3	13.9	15	22.3	8.4	19.5	20.1	22.3	21.4	36.5	47.1

## Sheet: Fig.1E
Fig.1E
WT	Slug KO
0.792358	0.743948
1.01961	0.746309
3.77178	1.10033
1.979	0.671
5.118	1.373
0.534	0.516
0.761	0.525
0.668	0.283
3.165	1.071
2.184

## Sheet: Fig.1F
Fig.1F
WT	Slug KO
0.130432	0.0067899
0.121827	0.027394
0.515692	0
0.303414	0
0.64072	0.0148349
0.873508	0.446649
0.231172	0.248367

## Sheet: Fig.1H
Fig.1H
WT, mLF-	SlugKO, mLF-	SlugKO, mLF+
0.587305	0	0
0.401832	0	0
0.328979	0	0
0.329128	0.193548	0.387096
2.45029	0.0203711	0.0407422
1.48026	0.0436284	0.0407422
1.31478	0.133644	0
1.32742	0.373693	0.747387
2.54034	0.374366	0.510153
0.672319	0.610017	1.22003
1.70373	0.27988	0
0.184335	0.6905	0.71561
	0.201022	0.837471
	0.08679	0.52861
	0	0.446452
	0.0827271	0.838772
	2.29109	0.462925

## Sheet: Fig.2B
Fig.2B
WT	Slug KO
100	89.6551
100	95.7196
100	84.3757
101.734	85.2003
111.35	108.221
97.2728	96.335
89.6423	74.4858
102.976	84.8638
90.8171	90.2361
98.6488	93.395
107.034	67.5324
100.525	83.8357
	83.308
	100.598
	90.8009
	83.243
	91.128
	82.8217
	87.8694
	80.5049
	81.8077

## Sheet: Fig.2D
Fig.2D
WT	Slug KO
4.91	5.75
4.87	9.78
5.1	8.03
5	6.52
4.98	6.5
	8.4
	8.6

## Sheet: Fig.2E
Fig.2E
WT	Slug KO
48.3311	61.426
45.7672	56.469
45.9495	52.7108
42.9894	54.7619
44.4444	54.2328
45.5027	58.3333
45.1058	55.9083
	56.0847
	56.261
	42.328
	54.6296

## Sheet: Fig.2F
Fig.2F
	WT			Slug+/-						Slug KO
Arterial	0.001296	0.002138	0.002102	0.00171	0.00172	0.002275	0.003616	0.002433	0.00282	0.000792	0.000743	0.00131	0.001276	0.000957
Venous	0.001746	0.001831	0.0017	0.002571	0.002146	0.004061	0.003659	0.001694	0.002306	0.001234	0.001464	0.001533	0.001315	0.000988

## Sheet: Fig.2H
Fig.2H
WT	Slug KO
89.6326	16.1633
110.367	17.6871
126.676	0.708783
104.423	0.426628
93.5423	0.16803
75.3589	0.154547
78.0727	0.389031
121.927	30.84
81.8904	25.8574
129.442	15.4587
103.411	8.55631
104.447	88.3161
80.8096	65.8052
	21.5255
	27.8529

## Sheet: Fig.2K
Fig.2K
GFP	Slug-GFP
30	43.1
32.7	44
33.2	43
	41.5

[truncated: 49 more sheets: Fig.3D, Fig.3E, Fig.3F, Fig.3G, Fig.5B, Fig.5C, Fig.5D, Fig,5E, Fig.5F, Fig.5G, Fig.5H, Fig.6C, Fig.6D, Fig.7B, Fig.7D, Fig.7E, Fig.7F, Fig.7G, Fig.7H, Fig.7I …]
